# Supplementary material for: Myeloid PDLIM2 repression as a common mechanism of infection susceptibility in lung diseases
Source: Front Immunol. 2025 Nov 19;16:1669117. doi: 10.3389/fimmu.2025.1669117 (PMC12672342; doi:10.3389/fimmu.2025.1669117)
Supplement: Supplementary Table 1 — The clinical attributes data, downloaded from the Lung Genomics Research Consortium (LGRC) website, for all patients included in the analyses shown in Figures 1A–C. [file DataSheet2.csv]

Sample_ID	ENSG00000120913/A_24_P160380/ PDLIM2	PATIENT_ID	Tissue_Type	Gender	Age	Axial_distribution_of_emphysema	Axial_distribution_of_interstitial_process	Chemotherapy_for_cancer_Ever	Cigarette_smoking	Craniocaudal_distribution_of_interstitial_process	Do_you_usually_cough_like_this_on_most_days_for_three_consecutive_months_during_the_year	Do_you_usually_have_a_cough	FEV1_Pre_Bronchodilator_predicted_Categorical	First_degree_blood_relatives_developed_Asthma	First_degree_blood_relatives_developed_COPD	First_degree_blood_relatives_developed_Emphysema	Have_you_ever_lived_in_a_household_in_which_people_smoked	Major_Diagnosis_Final_Clinical	Severity_classification_of_DLCO_abnormality_Categorical	Spirometric_classification_of_COPD_Post_Only	Spirometric_classification_of_COPD_Pre_Post_Mixed
LT231101RL	2.0247	17237	Lung-RL	2-Female	41	2-Peripheral/Subpleural	1-None	2-No	1-Current	1-None		2-No	2-50-80%	1-Yes	1-Yes	1-Yes	1-Yes	1-ILD
LT017495RL	2.3907	36929	Lung-RL	1-Male	55	1-None	4-Evenly distributed	2-No	1-Current	3-Lower lobe predominant	1-Yes	1-Yes	2-50-80%	2-No	2-No	2-No	1-Yes	1-ILD	2-Limited Disease (DLCO >= 40%)
LT204935LL	2.9461	71122	Lung-LL	2-Female	41	1-None	4-Evenly distributed	2-No	1-Current	4-Diffuse		2-No	2-50-80%	2-No	2-No	2-No	1-Yes	1-ILD	2-Limited Disease (DLCO >= 40%)
LT105618RL	3	170579	Lung-RL	2-Female	46	2-Peripheral/Subpleural	4-Evenly distributed	2-No	1-Current	4-Diffuse	1-Yes	1-Yes	2-50-80%	1-Yes	1-Yes	1-Yes	1-Yes	1-ILD	2-Limited Disease (DLCO >= 40%)
LT066309LL	3.387	51261	Lung-LL	1-Male	48	1-None	2-Peripheral/Subpleural	2-No	1-Current	4-Diffuse	2-No	1-Yes	2-50-80%	2-No	2-No	2-No	1-Yes	1-ILD	2-Limited Disease (DLCO >= 40%)
LT249481LU	3.3966	46524	Lung-LU	1-Male	65	1-None	2-Peripheral/Subpleural	2-No	1-Current	4-Diffuse	1-Yes	1-Yes	2-50-80%	2-No	2-No	2-No	2-No	1-ILD	2-Limited Disease (DLCO >= 40%)
LT118098LU	3.6481	255335	Lung-LU	2-Female	32	3-Central/Axial	3-Central/Axial	2-No	1-Current	2-Upper lobe predominant		2-No	1->=80%	2-No	1-Yes	1-Yes	1-Yes	1-ILD	2-Limited Disease (DLCO >= 40%)		0-At Risk
LT185119LL	1.276	164414	Lung-LL	1-Male	61	2-Peripheral/Subpleural	2-Peripheral/Subpleural	2-No	2-Ever (>100)	3-Lower lobe predominant	1-Yes	1-Yes	2-50-80%	2-No	2-No	2-No	1-Yes	1-ILD	1-Advanced Disease (DLCO < 40%)
LT230142RL	1.3802	239446	Lung-RL	1-Male	72	1-None	2-Peripheral/Subpleural	2-No	2-Ever (>100)	4-Diffuse	1-Yes	1-Yes	2-50-80%	2-No	2-No	1-Yes	1-Yes	1-ILD	2-Limited Disease (DLCO >= 40%)
LT090283LL	1.4311	71649	Lung-LL	1-Male	62	1-None	2-Peripheral/Subpleural	2-No	2-Ever (>100)	3-Lower lobe predominant	2-No	1-Yes	1->=80%	2-No	2-No	2-No	1-Yes	1-ILD	2-Limited Disease (DLCO >= 40%)	0-At Risk	0-At Risk
LT055841LL	1.4752	250462	Lung-LL	1-Male	61	1-None	4-Evenly distributed	2-No	2-Ever (>100)	3-Lower lobe predominant	1-Yes	1-Yes	2-50-80%	3-Unknown	3-Unknown	3-Unknown	1-Yes	1-ILD	2-Limited Disease (DLCO >= 40%)
LT195192RL	1.5074	208907	Lung-RL	2-Female	57	1-None	2-Peripheral/Subpleural	2-No	2-Ever (>100)	3-Lower lobe predominant	1-Yes	1-Yes	3-30-50%	2-No	2-No	2-No	1-Yes	1-ILD	1-Advanced Disease (DLCO < 40%)
LT142933RU	1.5132	138370	Lung-RU	1-Male	71	1-None	2-Peripheral/Subpleural	2-No	2-Ever (>100)	4-Diffuse		2-No	2-50-80%	2-No	2-No	2-No	1-Yes	1-ILD	1-Advanced Disease (DLCO < 40%)
LT118519RL	1.6077	150187	Lung-RL	1-Male	55	1-None	2-Peripheral/Subpleural	2-No	2-Ever (>100)	3-Lower lobe predominant		2-No	2-50-80%	3-Unknown	3-Unknown	3-Unknown	1-Yes	1-ILD
LT071706RL	1.6804	262109	Lung-RL	1-Male	62	1-None	2-Peripheral/Subpleural	2-No	2-Ever (>100)	3-Lower lobe predominant	1-Yes	2-No	3-30-50%	2-No	3-Unknown	2-No	1-Yes	1-ILD	1-Advanced Disease (DLCO < 40%)
LT205601LL	1.7934	282725	Lung-LL	1-Male	56	1-None	2-Peripheral/Subpleural	2-No	2-Ever (>100)	4-Diffuse	1-Yes	1-Yes	2-50-80%	2-No	2-No	2-No	1-Yes	1-ILD	1-Advanced Disease (DLCO < 40%)
LT168219RL	1.7983	52655	Lung-RL	1-Male	76	1-None	2-Peripheral/Subpleural	2-No	2-Ever (>100)	3-Lower lobe predominant	1-Yes	1-Yes	2-50-80%	2-No	2-No	2-No	1-Yes	1-ILD	2-Limited Disease (DLCO >= 40%)
LT299181LU	1.8771	213443	Lung-LU	1-Male	63	2-Peripheral/Subpleural	4-Evenly distributed	2-No	2-Ever (>100)	4-Diffuse		2-No	3-30-50%	3-Unknown	2-No	3-Unknown	1-Yes	1-ILD	2-Limited Disease (DLCO >= 40%)
LT157253RL	1.9355	40550	Lung-RL	1-Male	70	2-Peripheral/Subpleural	4-Evenly distributed	2-No	2-Ever (>100)	4-Diffuse	1-Yes	1-Yes	2-50-80%	1-Yes	2-No	2-No	2-No	1-ILD	2-Limited Disease (DLCO >= 40%)
LT256532LL	2.0036	86614	Lung-LL	2-Female	77	1-None	2-Peripheral/Subpleural	2-No	2-Ever (>100)	3-Lower lobe predominant	1-Yes	1-Yes	2-50-80%	2-No	1-Yes	1-Yes	1-Yes	1-ILD	2-Limited Disease (DLCO >= 40%)
LT004173LL	2.0221	200906	Lung-LL	1-Male	67	1-None	2-Peripheral/Subpleural	2-No	2-Ever (>100)	3-Lower lobe predominant		2-No	4-<30%	1-Yes	2-No	1-Yes	1-Yes	1-ILD	1-Advanced Disease (DLCO < 40%)
LT236710RL	2.0321	7665	Lung-RL	1-Male	72	1-None	2-Peripheral/Subpleural	2-No	2-Ever (>100)	3-Lower lobe predominant	1-Yes	1-Yes	2-50-80%	2-No	2-No	2-No	1-Yes	1-ILD
LT059721LU	2.0444	161195	Lung-LU	1-Male	71	1-None	2-Peripheral/Subpleural	2-No	2-Ever (>100)	4-Diffuse		2-No	2-50-80%	2-No	2-No	2-No	1-Yes	1-ILD	1-Advanced Disease (DLCO < 40%)
LT102695LL	2.062	57532	Lung-LL	2-Female	59	3-Central/Axial	1-None	2-No	2-Ever (>100)	1-None	2-No	1-Yes	2-50-80%	2-No	2-No	2-No	1-Yes	1-ILD	2-Limited Disease (DLCO >= 40%)
LT280282RL	2.087	217783	Lung-RL	1-Male	80	1-None	2-Peripheral/Subpleural	2-No	2-Ever (>100)	3-Lower lobe predominant		2-No	2-50-80%	2-No	2-No	2-No	2-No	1-ILD	1-Advanced Disease (DLCO < 40%)
LT161434RL	2.107	122192	Lung-RL	1-Male	57	2-Peripheral/Subpleural	2-Peripheral/Subpleural	2-No	2-Ever (>100)	3-Lower lobe predominant		2-No	2-50-80%	2-No	2-No	2-No	1-Yes	1-ILD	2-Limited Disease (DLCO >= 40%)
LT091552LL	2.1153	57001	Lung-LL	1-Male	72	1-None	2-Peripheral/Subpleural	2-No	2-Ever (>100)	4-Diffuse	1-Yes	1-Yes	2-50-80%	2-No	2-No	2-No	1-Yes	1-ILD	2-Limited Disease (DLCO >= 40%)
LT080836RL	2.1188	102791	Lung-RL	1-Male	65	1-None	2-Peripheral/Subpleural	2-No	2-Ever (>100)	4-Diffuse		2-No	2-50-80%	3-Unknown	3-Unknown	3-Unknown	2-No	1-ILD	2-Limited Disease (DLCO >= 40%)
LT207073RU	2.1256	193879	Lung-RU	1-Male	66	1-None	2-Peripheral/Subpleural	2-No	2-Ever (>100)	4-Diffuse		2-No	2-50-80%	2-No	2-No	2-No	1-Yes	1-ILD	1-Advanced Disease (DLCO < 40%)
LT001600RL	2.1263	38477	Lung-RL	1-Male	54	1-None	2-Peripheral/Subpleural	2-No	2-Ever (>100)	4-Diffuse	1-Yes	1-Yes	3-30-50%	2-No	2-No	2-No	1-Yes	1-ILD	1-Advanced Disease (DLCO < 40%)
LT092669LU	2.1273	197233	Lung-LU	2-Female	70	1-None	2-Peripheral/Subpleural	2-No	2-Ever (>100)	3-Lower lobe predominant	1-Yes	2-No	1->=80%	2-No	2-No	2-No	1-Yes	1-ILD	1-Advanced Disease (DLCO < 40%)		0-At Risk
LT033422RL	2.1319	113369	Lung-RL	1-Male	64	1-None	2-Peripheral/Subpleural	2-No	2-Ever (>100)	3-Lower lobe predominant		2-No	1->=80%	2-No	2-No	2-No	1-Yes	1-ILD	2-Limited Disease (DLCO >= 40%)	0-At Risk	0-At Risk
LT111916LL	2.1357	161616	Lung-LL	2-Female	56	1-None	4-Evenly distributed	2-No	2-Ever (>100)	2-Upper lobe predominant	1-Yes	1-Yes	3-30-50%	2-No	2-No	2-No	1-Yes	1-ILD	2-Limited Disease (DLCO >= 40%)	3-Severe COPD	3-Severe COPD
LT162096RL	2.1412	264470	Lung-RL	2-Female	69	1-None	2-Peripheral/Subpleural	2-No	2-Ever (>100)	3-Lower lobe predominant	1-Yes	1-Yes	2-50-80%	2-No	2-No	1-Yes	1-Yes	1-ILD	2-Limited Disease (DLCO >= 40%)
LT186388LL	2.1496	89321	Lung-LL	1-Male	74	1-None	2-Peripheral/Subpleural	2-No	2-Ever (>100)	3-Lower lobe predominant		2-No	1->=80%	2-No	2-No	2-No	1-Yes	1-ILD	2-Limited Disease (DLCO >= 40%)	0-At Risk	0-At Risk
LT180781RL	2.1564	61675	Lung-RL	2-Female	49	2-Peripheral/Subpleural	2-Peripheral/Subpleural	2-No	2-Ever (>100)	3-Lower lobe predominant	1-Yes	1-Yes	2-50-80%	1-Yes	2-No	1-Yes	2-No	1-ILD	2-Limited Disease (DLCO >= 40%)	0-At Risk	0-At Risk
LT035239LU	2.1694	110470	Lung-LU	1-Male	58			2-No	2-Ever (>100)		1-Yes	1-Yes	2-50-80%	2-No	2-No	2-No	1-Yes	1-ILD	2-Limited Disease (DLCO >= 40%)
LT221381RL	2.1741	276264	Lung-RL	2-Female	65			2-No	2-Ever (>100)		1-Yes	1-Yes		2-No	2-No	2-No	1-Yes	1-ILD
LT195011RL	2.1825	59941	Lung-RL	1-Male	46	1-None	4-Evenly distributed	2-No	2-Ever (>100)	3-Lower lobe predominant	1-Yes	1-Yes	3-30-50%	1-Yes	2-No	2-No	1-Yes	1-ILD	1-Advanced Disease (DLCO < 40%)
LT057312LU	2.1952	231502	Lung-LU	2-Female	53	1-None	2-Peripheral/Subpleural	2-No	2-Ever (>100)	3-Lower lobe predominant	1-Yes	2-No	2-50-80%	2-No	2-No	2-No	1-Yes	1-ILD
LT118801RL	2.1972	135419	Lung-RL	2-Female	66	1-None	4-Evenly distributed	2-No	2-Ever (>100)	4-Diffuse	1-Yes	1-Yes	3-30-50%	2-No	2-No	2-No	1-Yes	1-ILD	1-Advanced Disease (DLCO < 40%)
LT221782LL	2.1978	160921	Lung-LL	2-Female	64	1-None	2-Peripheral/Subpleural	2-No	2-Ever (>100)	2-Upper lobe predominant		2-No	3-30-50%	2-No	2-No	2-No	1-Yes	1-ILD	1-Advanced Disease (DLCO < 40%)
LT059736LU	2.1994	93120	Lung-LU	1-Male	74			2-No	2-Ever (>100)			2-No	2-50-80%	1-Yes	2-No	2-No	2-No	1-ILD	2-Limited Disease (DLCO >= 40%)	1-Mild COPD	1-Mild COPD
LT189721RL	2.2038	127730	Lung-RL	1-Male	47	1-None	3-Central/Axial	2-No	2-Ever (>100)	2-Upper lobe predominant		2-No	4-<30%	2-No	2-No	2-No	1-Yes	1-ILD	2-Limited Disease (DLCO >= 40%)	4-Very Severe COPD	4-Very Severe COPD
LT123131RL	2.2137	164232	Lung-RL	1-Male	67	1-None	2-Peripheral/Subpleural	2-No	2-Ever (>100)	4-Diffuse		2-No	2-50-80%	2-No	2-No	2-No	1-Yes	1-ILD	1-Advanced Disease (DLCO < 40%)
LT005256RL	2.2144	44851	Lung-RL	2-Female	51	1-None	2-Peripheral/Subpleural	2-No	2-Ever (>100)	3-Lower lobe predominant		2-No	2-50-80%	1-Yes	2-No	2-No	2-No	1-ILD	1-Advanced Disease (DLCO < 40%)
LT232073LU	2.2202	64526	Lung-LU	1-Male	69	1-None	4-Evenly distributed	2-No	2-Ever (>100)	3-Lower lobe predominant	1-Yes	1-Yes	2-50-80%	2-No	2-No	2-No	1-Yes	1-ILD	2-Limited Disease (DLCO >= 40%)
LT104717LL	2.2257	190129	Lung-LL	1-Male	37	1-None	2-Peripheral/Subpleural	2-No	2-Ever (>100)	3-Lower lobe predominant	1-Yes	1-Yes	3-30-50%	1-Yes	2-No	2-No	1-Yes	1-ILD	1-Advanced Disease (DLCO < 40%)
LT287196LL	2.229	256786	Lung-LL	1-Male	57			2-No	2-Ever (>100)		1-Yes	1-Yes	2-50-80%	1-Yes	3-Unknown	1-Yes	1-Yes	1-ILD	1-Advanced Disease (DLCO < 40%)
LT128191LL	2.242	95027	Lung-LL	1-Male	62	1-None	2-Peripheral/Subpleural	2-No	2-Ever (>100)	4-Diffuse	1-Yes	1-Yes	2-50-80%	2-No	2-No	2-No	1-Yes	1-ILD	2-Limited Disease (DLCO >= 40%)
LT022562LL	2.2425	168171	Lung-LL	1-Male	60	1-None	2-Peripheral/Subpleural	2-No	2-Ever (>100)	4-Diffuse	1-Yes	1-Yes	2-50-80%	3-Unknown	3-Unknown	1-Yes	1-Yes	1-ILD	1-Advanced Disease (DLCO < 40%)
LT030347RL	2.25	145177	Lung-RL	1-Male	79	1-None	2-Peripheral/Subpleural	2-No	2-Ever (>100)	3-Lower lobe predominant	1-Yes	1-Yes	1->=80%	2-No	2-No	1-Yes	1-Yes	1-ILD	2-Limited Disease (DLCO >= 40%)	0-At Risk	0-At Risk
LT130603LL	2.2521	220767	Lung-LL	1-Male	63	1-None	2-Peripheral/Subpleural	2-No	2-Ever (>100)	2-Upper lobe predominant	1-Yes	1-Yes	2-50-80%	1-Yes	2-No	2-No	2-No	1-ILD	2-Limited Disease (DLCO >= 40%)
LT099879RL	2.2546	269414	Lung-RL	2-Female	74	4-Evenly distributed	2-Peripheral/Subpleural	2-No	2-Ever (>100)	3-Lower lobe predominant	1-Yes	1-Yes	1->=80%	2-No	2-No	2-No	1-Yes	1-ILD	1-Advanced Disease (DLCO < 40%)	0-At Risk	0-At Risk
LT087663RL	2.2574	124893	Lung-RL	1-Male	60	1-None	2-Peripheral/Subpleural	2-No	2-Ever (>100)	3-Lower lobe predominant	1-Yes	1-Yes	2-50-80%	1-Yes	1-Yes	1-Yes	1-Yes	1-ILD	2-Limited Disease (DLCO >= 40%)
LT253677RL	2.2707	109891	Lung-RL	1-Male	54	4-Evenly distributed	2-Peripheral/Subpleural	2-No	2-Ever (>100)	3-Lower lobe predominant	1-Yes	1-Yes	2-50-80%	2-No	2-No	2-No	1-Yes	1-ILD	2-Limited Disease (DLCO >= 40%)
LT163384LL	2.2725	5878	Lung-LL	1-Male	60	4-Evenly distributed	2-Peripheral/Subpleural	2-No	2-Ever (>100)	3-Lower lobe predominant	1-Yes	1-Yes	1->=80%	1-Yes	1-Yes	1-Yes	1-Yes	1-ILD	1-Advanced Disease (DLCO < 40%)		0-At Risk
LT214473RL	2.2725	71271	Lung-RL	1-Male	80	1-None	2-Peripheral/Subpleural	2-No	2-Ever (>100)	3-Lower lobe predominant		2-No	1->=80%	2-No	2-No	2-No	1-Yes	1-ILD	2-Limited Disease (DLCO >= 40%)	0-At Risk	0-At Risk
LT011501RL	2.2752	8700	Lung-RL	1-Male	48	2-Peripheral/Subpleural	2-Peripheral/Subpleural	2-No	2-Ever (>100)	3-Lower lobe predominant		2-No	2-50-80%	2-No	1-Yes	1-Yes	1-Yes	1-ILD
LT191618LU	2.2772	163183	Lung-LU	1-Male	61	4-Evenly distributed	4-Evenly distributed	2-No	2-Ever (>100)	4-Diffuse	1-Yes	1-Yes	2-50-80%	2-No	2-No	2-No	1-Yes	1-ILD	2-Limited Disease (DLCO >= 40%)
LT248906LL	2.2839	202841	Lung-LL	2-Female	61	1-None	4-Evenly distributed	2-No	2-Ever (>100)	4-Diffuse	1-Yes	1-Yes	2-50-80%	2-No	2-No	2-No	1-Yes	1-ILD	1-Advanced Disease (DLCO < 40%)
LT002410RM	2.2861	233433	Lung-RM	1-Male	52	1-None	2-Peripheral/Subpleural	2-No	2-Ever (>100)	3-Lower lobe predominant		2-No	2-50-80%	2-No	2-No	2-No	2-No	1-ILD	2-Limited Disease (DLCO >= 40%)
LT227135RL	2.2862	152137	Lung-RL	1-Male	65	1-None	2-Peripheral/Subpleural	2-No	2-Ever (>100)	4-Diffuse	1-Yes	2-No	1->=80%	2-No	2-No	2-No	1-Yes	1-ILD	2-Limited Disease (DLCO >= 40%)	0-At Risk	0-At Risk
LT203431RL	2.2915	140285	Lung-RL	2-Female	49	1-None	4-Evenly distributed	2-No	2-Ever (>100)	4-Diffuse	1-Yes	1-Yes	2-50-80%	3-Unknown	3-Unknown	2-No	1-Yes	1-ILD	2-Limited Disease (DLCO >= 40%)
LT182636RU	2.2979	119520	Lung-RU	1-Male	66	2-Peripheral/Subpleural	2-Peripheral/Subpleural	2-No	2-Ever (>100)	3-Lower lobe predominant	1-Yes	1-Yes	2-50-80%	2-No	2-No	1-Yes	1-Yes	1-ILD	2-Limited Disease (DLCO >= 40%)
LT268509LU	2.2994	150536	Lung-LU	1-Male	69	1-None	2-Peripheral/Subpleural	2-No	2-Ever (>100)	3-Lower lobe predominant	1-Yes	2-No	1->=80%	2-No	2-No	1-Yes	1-Yes	1-ILD	2-Limited Disease (DLCO >= 40%)		0-At Risk
LT000379LU	2.3117	250898	Lung-LU	1-Male	63	1-None	2-Peripheral/Subpleural	2-No	2-Ever (>100)	4-Diffuse	1-Yes	1-Yes	2-50-80%	2-No	2-No	2-No	1-Yes	1-ILD	2-Limited Disease (DLCO >= 40%)
LT220661RL	2.3123	218651	Lung-RL	1-Male	52	2-Peripheral/Subpleural	2-Peripheral/Subpleural	2-No	2-Ever (>100)	4-Diffuse	2-No	1-Yes	2-50-80%	2-No	2-No	2-No	1-Yes	1-ILD	1-Advanced Disease (DLCO < 40%)
LT021748RL	2.3141	69513	Lung-RL	1-Male	61	1-None	2-Peripheral/Subpleural	2-No	2-Ever (>100)	4-Diffuse	1-Yes	1-Yes	1->=80%	2-No	2-No	2-No	2-No	1-ILD	2-Limited Disease (DLCO >= 40%)	0-At Risk	0-At Risk
LT236045LL	2.3182	216199	Lung-LL	1-Male	78	1-None	2-Peripheral/Subpleural	2-No	2-Ever (>100)	3-Lower lobe predominant	2-No	2-No	2-50-80%	1-Yes	2-No	2-No	2-No	1-ILD	2-Limited Disease (DLCO >= 40%)
LT047152LL	2.3281	132520	Lung-LL	2-Female	62	1-None	2-Peripheral/Subpleural	2-No	2-Ever (>100)	3-Lower lobe predominant	1-Yes	1-Yes	3-30-50%	2-No	2-No	2-No	1-Yes	1-ILD	1-Advanced Disease (DLCO < 40%)
LT041723RL	2.3422	204404	Lung-RL	1-Male	54	1-None	2-Peripheral/Subpleural	2-No	2-Ever (>100)	3-Lower lobe predominant	1-Yes	1-Yes	1->=80%	2-No	2-No	2-No	1-Yes	1-ILD	2-Limited Disease (DLCO >= 40%)		0-At Risk
LT180758RM	2.3642	205214	Lung-RM	1-Male	58	2-Peripheral/Subpleural	2-Peripheral/Subpleural	2-No	2-Ever (>100)	2-Upper lobe predominant	1-Yes	1-Yes	1->=80%	1-Yes	2-No	1-Yes	1-Yes	1-ILD	2-Limited Disease (DLCO >= 40%)	0-At Risk	0-At Risk
LT191675RL	2.369	155121	Lung-RL	2-Female	69	1-None	2-Peripheral/Subpleural	2-No	2-Ever (>100)	4-Diffuse		2-No	2-50-80%	1-Yes	2-No	2-No	1-Yes	1-ILD	2-Limited Disease (DLCO >= 40%)
LT089958RL	2.3857	8949	Lung-RL	1-Male	69	1-None	2-Peripheral/Subpleural	2-No	2-Ever (>100)	3-Lower lobe predominant	1-Yes	1-Yes	1->=80%	2-No	2-No	2-No	1-Yes	1-ILD			0-At Risk
LT269763RL	2.4025	22285	Lung-RL	1-Male	56	1-None	2-Peripheral/Subpleural	2-No	2-Ever (>100)	3-Lower lobe predominant	1-Yes	2-No	1->=80%	2-No	2-No	2-No	1-Yes	1-ILD	1-Advanced Disease (DLCO < 40%)		0-At Risk
LT133029RM	2.4459	264154	Lung-RM	1-Male	71	1-None	2-Peripheral/Subpleural	2-No	2-Ever (>100)	3-Lower lobe predominant	1-Yes	1-Yes	1->=80%	2-No	3-Unknown	2-No	1-Yes	1-ILD	2-Limited Disease (DLCO >= 40%)	0-At Risk	0-At Risk
LT135390LL	2.4594	115950	Lung-LL	2-Female	60	4-Evenly distributed	2-Peripheral/Subpleural	2-No	2-Ever (>100)	3-Lower lobe predominant	1-Yes	1-Yes	2-50-80%	3-Unknown	1-Yes	1-Yes	1-Yes	1-ILD
LT020259LL	2.4659	115543	Lung-LL	2-Female	43	1-None	1-None	2-No	2-Ever (>100)	1-None	1-Yes	1-Yes	2-50-80%	2-No	1-Yes	1-Yes	1-Yes	1-ILD	2-Limited Disease (DLCO >= 40%)
LT112491RM	2.4933	19541	Lung-RM	1-Male	60	3-Central/Axial	2-Peripheral/Subpleural	2-No	2-Ever (>100)	3-Lower lobe predominant	1-Yes	1-Yes	2-50-80%	1-Yes	2-No	2-No	2-No	1-ILD	1-Advanced Disease (DLCO < 40%)	0-At Risk	0-At Risk
LT279828RU	2.5024	72607	Lung-RU	1-Male	72	4-Evenly distributed	2-Peripheral/Subpleural	2-No	2-Ever (>100)	3-Lower lobe predominant		2-No	2-50-80%	2-No	2-No	2-No	1-Yes	1-ILD	1-Advanced Disease (DLCO < 40%)
LT130861RU	2.5069	267101	Lung-RU	1-Male	68	1-None	2-Peripheral/Subpleural	2-No	2-Ever (>100)	4-Diffuse		2-No	2-50-80%	2-No	2-No	2-No	1-Yes	1-ILD	2-Limited Disease (DLCO >= 40%)
LT152615RL	2.5222	11129	Lung-RL	2-Female	72	2-Peripheral/Subpleural	2-Peripheral/Subpleural	2-No	2-Ever (>100)	3-Lower lobe predominant	1-Yes	1-Yes	1->=80%	1-Yes	2-No	2-No	1-Yes	1-ILD	2-Limited Disease (DLCO >= 40%)	0-At Risk	0-At Risk
LT131887LL	2.5841	200428	Lung-LL	1-Male	55	2-Peripheral/Subpleural	2-Peripheral/Subpleural	2-No	2-Ever (>100)	3-Lower lobe predominant	1-Yes	1-Yes	2-50-80%	2-No	2-No	2-No	1-Yes	1-ILD	1-Advanced Disease (DLCO < 40%)
LT167906LL	2.5931	124951	Lung-LL	1-Male	58	1-None	2-Peripheral/Subpleural	2-No	2-Ever (>100)	4-Diffuse	2-No	1-Yes	2-50-80%	1-Yes	2-No	1-Yes	1-Yes	1-ILD	2-Limited Disease (DLCO >= 40%)
LT275856LL	2.6092	188601	Lung-LL	1-Male	63	2-Peripheral/Subpleural	2-Peripheral/Subpleural	2-No	2-Ever (>100)	3-Lower lobe predominant	1-Yes	1-Yes	2-50-80%	2-No	2-No	1-Yes	1-Yes	1-ILD	1-Advanced Disease (DLCO < 40%)
LT039091RL	2.6229	110355	Lung-RL	1-Male	62	1-None	2-Peripheral/Subpleural	2-No	2-Ever (>100)	3-Lower lobe predominant		2-No	1->=80%	3-Unknown	3-Unknown	3-Unknown	1-Yes	1-ILD	1-Advanced Disease (DLCO < 40%)		0-At Risk
LT235441RL	2.6283	226029	Lung-RL	2-Female	69	1-None	2-Peripheral/Subpleural	2-No	2-Ever (>100)	3-Lower lobe predominant		2-No	1->=80%	1-Yes	2-No	2-No	1-Yes	1-ILD	2-Limited Disease (DLCO >= 40%)		0-At Risk
LT008331RL	2.6936	195962	Lung-RL	1-Male	65	1-None	2-Peripheral/Subpleural	2-No	2-Ever (>100)	3-Lower lobe predominant			1->=80%				1-Yes	1-ILD	2-Limited Disease (DLCO >= 40%)	0-At Risk	0-At Risk
LT155318RL	2.7019	160060	Lung-RL	1-Male	69	1-None	2-Peripheral/Subpleural	2-No	2-Ever (>100)	4-Diffuse	1-Yes	2-No	2-50-80%	2-No	2-No	2-No	2-No	1-ILD	2-Limited Disease (DLCO >= 40%)	0-At Risk	0-At Risk
LT063974LL	2.7367	157249	Lung-LL	2-Female	58	1-None	4-Evenly distributed	2-No	2-Ever (>100)	4-Diffuse	2-No	1-Yes	3-30-50%	2-No	1-Yes	2-No	2-No	1-ILD	1-Advanced Disease (DLCO < 40%)
LT013743LL	2.7439	158575	Lung-LL	2-Female	65	2-Peripheral/Subpleural	2-Peripheral/Subpleural	2-No	2-Ever (>100)	3-Lower lobe predominant	1-Yes	1-Yes	1->=80%	1-Yes	2-No	2-No	1-Yes	1-ILD	2-Limited Disease (DLCO >= 40%)	1-Mild COPD	1-Mild COPD
LT022251RL	2.7904	1504	Lung-RL	1-Male	55	2-Peripheral/Subpleural	2-Peripheral/Subpleural	2-No	2-Ever (>100)	3-Lower lobe predominant	1-Yes	1-Yes	2-50-80%	2-No	2-No	2-No	1-Yes	1-ILD	1-Advanced Disease (DLCO < 40%)
LT157856LU	2.7973	224466	Lung-LU	2-Female	42	1-None	1-None	2-No	2-Ever (>100)	1-None	1-Yes	1-Yes	2-50-80%	1-Yes	2-No	2-No	1-Yes	1-ILD	2-Limited Disease (DLCO >= 40%)	0-At Risk	0-At Risk
LT244824RU	2.8157	55559	Lung-RU	2-Female	72	1-None	2-Peripheral/Subpleural	2-No	2-Ever (>100)	3-Lower lobe predominant	1-Yes	1-Yes	1->=80%	3-Unknown	3-Unknown	3-Unknown	1-Yes	1-ILD	2-Limited Disease (DLCO >= 40%)	0-At Risk	0-At Risk
LT264690LU	2.8191	47167	Lung-LU	1-Male	65	1-None	2-Peripheral/Subpleural	2-No	2-Ever (>100)	4-Diffuse	1-Yes	1-Yes	1->=80%	3-Unknown	3-Unknown	2-No	1-Yes	1-ILD	1-Advanced Disease (DLCO < 40%)		0-At Risk
LT159457LL	2.8239	227690	Lung-LL	1-Male	72	1-None	2-Peripheral/Subpleural	2-No	2-Ever (>100)	2-Upper lobe predominant	1-Yes	1-Yes	2-50-80%	2-No	2-No	2-No	2-No	1-ILD	1-Advanced Disease (DLCO < 40%)
LT137431RL	2.8895	274462	Lung-RL	1-Male	53	2-Peripheral/Subpleural	2-Peripheral/Subpleural	2-No	2-Ever (>100)	3-Lower lobe predominant	1-Yes	1-Yes	2-50-80%	2-No	2-No	2-No	1-Yes	1-ILD	1-Advanced Disease (DLCO < 40%)
LT222702LL	2.9083	252226	Lung-LL	2-Female	59	1-None	2-Peripheral/Subpleural	2-No	2-Ever (>100)	3-Lower lobe predominant	2-No	1-Yes	2-50-80%	2-No	2-No	1-Yes	1-Yes	1-ILD	2-Limited Disease (DLCO >= 40%)
LT056024RL	2.9508	70289	Lung-RL	2-Female	66	1-None	2-Peripheral/Subpleural	2-No	2-Ever (>100)	3-Lower lobe predominant		2-No	1->=80%	1-Yes	2-No	2-No	1-Yes	1-ILD	2-Limited Disease (DLCO >= 40%)	0-At Risk	0-At Risk
LT185396RL	2.9836	99630	Lung-RL	1-Male	57	1-None	2-Peripheral/Subpleural	2-No	2-Ever (>100)	4-Diffuse	1-Yes	1-Yes	2-50-80%	2-No	2-No	2-No	2-No	1-ILD	2-Limited Disease (DLCO >= 40%)	0-At Risk	0-At Risk
LT239116RL	3.0556	267517	Lung-RL	2-Female	55	1-None	1-None	2-No	2-Ever (>100)	1-None		2-No	2-50-80%	1-Yes	1-Yes	1-Yes	1-Yes	1-ILD	2-Limited Disease (DLCO >= 40%)
LT228772LL	3.0598	261523	Lung-LL	2-Female	50	1-None	2-Peripheral/Subpleural	2-No	2-Ever (>100)	3-Lower lobe predominant	1-Yes	1-Yes	1->=80%	1-Yes	2-No	2-No	1-Yes	1-ILD	2-Limited Disease (DLCO >= 40%)		0-At Risk
LT178790LL	3.0786	248944	Lung-LL	1-Male	40	2-Peripheral/Subpleural	2-Peripheral/Subpleural	2-No	2-Ever (>100)	3-Lower lobe predominant	1-Yes	1-Yes	1->=80%	2-No	3-Unknown	2-No	1-Yes	1-ILD	2-Limited Disease (DLCO >= 40%)		0-At Risk
LT163657RL	3.089	90169	Lung-RL	2-Female	49	1-None	2-Peripheral/Subpleural	2-No	2-Ever (>100)	4-Diffuse	1-Yes	1-Yes	2-50-80%	2-No	2-No	2-No	1-Yes	1-ILD	2-Limited Disease (DLCO >= 40%)
LT195188RL	3.1009	239848	Lung-RL	2-Female	59	1-None	2-Peripheral/Subpleural	2-No	2-Ever (>100)	3-Lower lobe predominant		2-No	2-50-80%	1-Yes	2-No	2-No	1-Yes	1-ILD	2-Limited Disease (DLCO >= 40%)
LT019699RL	3.1056	250295	Lung-RL	2-Female	64	1-None	2-Peripheral/Subpleural	2-No	2-Ever (>100)	4-Diffuse		2-No	1->=80%	1-Yes	3-Unknown	2-No	1-Yes	1-ILD	2-Limited Disease (DLCO >= 40%)		0-At Risk
LT277811RL	3.1102	154914	Lung-RL	1-Male	82	1-None	2-Peripheral/Subpleural	2-No	2-Ever (>100)	4-Diffuse	1-Yes	1-Yes	1->=80%	2-No	2-No	2-No	2-No	1-ILD	2-Limited Disease (DLCO >= 40%)	0-At Risk	0-At Risk
LT275526RU	3.1175	273341	Lung-RU	1-Male	49	1-None	2-Peripheral/Subpleural	2-No	2-Ever (>100)	4-Diffuse	1-Yes	1-Yes	3-30-50%	2-No	2-No	2-No	2-No	1-ILD
LT100821RL	3.118	262845	Lung-RL	1-Male	79	1-None	2-Peripheral/Subpleural	2-No	2-Ever (>100)	3-Lower lobe predominant		2-No	2-50-80%	2-No	2-No	3-Unknown	1-Yes	1-ILD	2-Limited Disease (DLCO >= 40%)
LT296771LL	3.1444	169492	Lung-LL	1-Male	62	2-Peripheral/Subpleural	2-Peripheral/Subpleural	2-No	2-Ever (>100)	3-Lower lobe predominant	2-No	2-No	3-30-50%	2-No	2-No	2-No	1-Yes	1-ILD	1-Advanced Disease (DLCO < 40%)
LT100654RL	3.1571	122981	Lung-RL	1-Male	52	1-None	2-Peripheral/Subpleural	2-No	2-Ever (>100)	4-Diffuse			2-50-80%				1-Yes	1-ILD	2-Limited Disease (DLCO >= 40%)
LT030662LL	3.2476	272603	Lung-LL	2-Female	50	1-None	2-Peripheral/Subpleural	2-No	2-Ever (>100)	4-Diffuse	1-Yes	2-No	2-50-80%	1-Yes	2-No	2-No	1-Yes	1-ILD	2-Limited Disease (DLCO >= 40%)
LT258372RL	3.2586	134977	Lung-RL	1-Male	64	2-Peripheral/Subpleural	2-Peripheral/Subpleural	2-No	2-Ever (>100)	3-Lower lobe predominant	1-Yes	2-No	2-50-80%	2-No	2-No	2-No	1-Yes	1-ILD
LT062121LL	3.264	154948	Lung-LL	2-Female	40	1-None	2-Peripheral/Subpleural	2-No	2-Ever (>100)	3-Lower lobe predominant	1-Yes	1-Yes	1->=80%	2-No	3-Unknown	2-No	1-Yes	1-ILD			0-At Risk
LT195522RU	3.321	68775	Lung-RU	1-Male	23	2-Peripheral/Subpleural	2-Peripheral/Subpleural	2-No	2-Ever (>100)	4-Diffuse		2-No	3-30-50%	2-No	2-No	2-No	2-No	1-ILD	2-Limited Disease (DLCO >= 40%)
LT134776LL	3.3325	205506	Lung-LL	2-Female	62	1-None	4-Evenly distributed	2-No	2-Ever (>100)	3-Lower lobe predominant	1-Yes	2-No	2-50-80%	2-No	2-No	2-No	1-Yes	1-ILD	2-Limited Disease (DLCO >= 40%)
LT109321RL	3.3343	176161	Lung-RL	2-Female	65	1-None	2-Peripheral/Subpleural	2-No	2-Ever (>100)	4-Diffuse	1-Yes	1-Yes	1->=80%	2-No	2-No	2-No	1-Yes	1-ILD	2-Limited Disease (DLCO >= 40%)		0-At Risk
LT201348LL	3.343	137259	Lung-LL	2-Female	65	1-None	2-Peripheral/Subpleural	2-No	2-Ever (>100)	3-Lower lobe predominant	1-Yes	1-Yes	2-50-80%	2-No	2-No	2-No	1-Yes	1-ILD	1-Advanced Disease (DLCO < 40%)
LT211379RL	3.3551	250391	Lung-RL	1-Male	53	1-None	2-Peripheral/Subpleural	2-No	2-Ever (>100)	3-Lower lobe predominant		2-No	2-50-80%	2-No	1-Yes	1-Yes	1-Yes	1-ILD	2-Limited Disease (DLCO >= 40%)
LT206005RL	3.3586	50887	Lung-RL	1-Male	68	1-None	4-Evenly distributed	2-No	2-Ever (>100)	4-Diffuse	2-No	1-Yes	2-50-80%	2-No	2-No	2-No	1-Yes	1-ILD
LT106561LL	3.3653	30529	Lung-LL	1-Male	57	4-Evenly distributed	2-Peripheral/Subpleural	2-No	2-Ever (>100)	3-Lower lobe predominant	1-Yes	1-Yes	2-50-80%	2-No	2-No	2-No	2-No	1-ILD	1-Advanced Disease (DLCO < 40%)
LT168094RL	3.3836	10051	Lung-RL	2-Female	63	4-Evenly distributed	2-Peripheral/Subpleural	2-No	2-Ever (>100)	3-Lower lobe predominant	1-Yes	1-Yes		2-No	2-No	1-Yes	1-Yes	1-ILD
LT166493RM	3.3848	144845	Lung-RM	2-Female	74	1-None	2-Peripheral/Subpleural	2-No	2-Ever (>100)	4-Diffuse	1-Yes	1-Yes	1->=80%	3-Unknown	3-Unknown	1-Yes	1-Yes	1-ILD	2-Limited Disease (DLCO >= 40%)		0-At Risk
LT062141RL	3.4402	211952	Lung-RL	1-Male	72	1-None	2-Peripheral/Subpleural	2-No	2-Ever (>100)	4-Diffuse	1-Yes	1-Yes	1->=80%	2-No	1-Yes	1-Yes	2-No	1-ILD	2-Limited Disease (DLCO >= 40%)	0-At Risk	0-At Risk
LT126767LL	3.4661	95338	Lung-LL	2-Female	53	2-Peripheral/Subpleural	1-None	2-No	2-Ever (>100)	4-Diffuse		2-No	2-50-80%	2-No	2-No	2-No	2-No	1-ILD	1-Advanced Disease (DLCO < 40%)
LT266817LL	3.4762	274936	Lung-LL	1-Male	65	1-None	2-Peripheral/Subpleural	2-No	2-Ever (>100)	4-Diffuse	2-No	2-No	2-50-80%	2-No	2-No	2-No	1-Yes	1-ILD	2-Limited Disease (DLCO >= 40%)
LT119300LU	3.4875	52602	Lung-LU	2-Female	54	1-None	2-Peripheral/Subpleural	2-No	2-Ever (>100)	4-Diffuse	1-Yes	1-Yes	1->=80%	2-No	2-No	2-No	1-Yes	1-ILD	2-Limited Disease (DLCO >= 40%)		0-At Risk
LT206871LU	3.5397	258243	Lung-LU	1-Male	67	2-Peripheral/Subpleural	1-None	2-No	2-Ever (>100)	1-None		2-No	2-50-80%	2-No	2-No	2-No	1-Yes	1-ILD	2-Limited Disease (DLCO >= 40%)		2-Moderate COPD
LT151513LL	3.5631	297193	Lung-LL	2-Female	63	4-Evenly distributed	2-Peripheral/Subpleural	2-No	2-Ever (>100)	4-Diffuse	1-Yes	1-Yes	2-50-80%	2-No	2-No	2-No	1-Yes	1-ILD	2-Limited Disease (DLCO >= 40%)
LT175399RU	3.6431	89302	Lung-RU	2-Female	64	1-None	2-Peripheral/Subpleural	2-No	2-Ever (>100)	3-Lower lobe predominant		2-No	1->=80%	2-No	2-No	2-No	1-Yes	1-ILD	1-Advanced Disease (DLCO < 40%)		0-At Risk
LT236519LL	3.6492	108746	Lung-LL	2-Female	51	1-None	4-Evenly distributed	2-No	2-Ever (>100)	3-Lower lobe predominant	1-Yes	1-Yes	1->=80%	1-Yes	2-No	2-No	1-Yes	1-ILD	2-Limited Disease (DLCO >= 40%)	0-At Risk	0-At Risk
LT191087RM	3.7147	191512	Lung-RM	2-Female	68	1-None	2-Peripheral/Subpleural	2-No	2-Ever (>100)	3-Lower lobe predominant		2-No	1->=80%	1-Yes	2-No	2-No	1-Yes	1-ILD	2-Limited Disease (DLCO >= 40%)		0-At Risk
LT077082RU	3.7164	178785	Lung-RU	1-Male	39	2-Peripheral/Subpleural	1-None	2-No	2-Ever (>100)	1-None		2-No	1->=80%	1-Yes	2-No	2-No	1-Yes	1-ILD	2-Limited Disease (DLCO >= 40%)	0-At Risk	0-At Risk
LT082092RU	3.7776	171140	Lung-RU	2-Female	47	1-None	2-Peripheral/Subpleural	2-No	2-Ever (>100)	3-Lower lobe predominant	1-Yes	1-Yes	2-50-80%	2-No	1-Yes	1-Yes	1-Yes	1-ILD	2-Limited Disease (DLCO >= 40%)
LT078404RM	3.8156	296240	Lung-RM	1-Male	46	1-None	2-Peripheral/Subpleural	2-No	2-Ever (>100)	4-Diffuse	2-No	2-No	2-50-80%	1-Yes	2-No	2-No	2-No	1-ILD	2-Limited Disease (DLCO >= 40%)
LT188161LL	3.8517	246975	Lung-LL	2-Female	62	1-None	2-Peripheral/Subpleural	2-No	2-Ever (>100)	3-Lower lobe predominant		2-No		2-No	2-No	3-Unknown	1-Yes	1-ILD
LT024857LU	3.9788	128540	Lung-LU	1-Male	55	2-Peripheral/Subpleural	2-Peripheral/Subpleural	2-No	2-Ever (>100)	3-Lower lobe predominant	1-Yes	1-Yes	1->=80%	2-No	2-No	1-Yes	1-Yes	1-ILD	2-Limited Disease (DLCO >= 40%)		0-At Risk
LT259072LU	3.9876	92525	Lung-LU	2-Female	66	1-None	1-None	2-No	2-Ever (>100)	1-None	1-Yes	1-Yes	2-50-80%	2-No	1-Yes	1-Yes	1-Yes	1-ILD	2-Limited Disease (DLCO >= 40%)	0-At Risk	0-At Risk
LT012933RL	3.9903	42170	Lung-RL	2-Female	68	1-None	2-Peripheral/Subpleural	2-No	2-Ever (>100)	3-Lower lobe predominant	1-Yes	1-Yes	1->=80%	1-Yes	2-No	1-Yes	1-Yes	1-ILD	2-Limited Disease (DLCO >= 40%)		0-At Risk
LT205707LL	4.0335	280043	Lung-LL	2-Female	44	1-None	4-Evenly distributed	2-No	2-Ever (>100)	4-Diffuse		2-No	2-50-80%	2-No	2-No	2-No	1-Yes	1-ILD	2-Limited Disease (DLCO >= 40%)
LT223474RM	4.0341	24709	Lung-RM	1-Male	65	1-None	2-Peripheral/Subpleural	2-No	2-Ever (>100)	4-Diffuse		2-No	2-50-80%	2-No	2-No	2-No	2-No	1-ILD	2-Limited Disease (DLCO >= 40%)
LT103266RU	4.0882	146431	Lung-RU	1-Male	68	2-Peripheral/Subpleural	2-Peripheral/Subpleural	2-No	2-Ever (>100)	3-Lower lobe predominant		2-No	2-50-80%	2-No	2-No	2-No	1-Yes	1-ILD	2-Limited Disease (DLCO >= 40%)
LT151949RL	4.0973	183006	Lung-RL	2-Female	62	1-None	1-None	2-No	2-Ever (>100)	1-None		2-No	1->=80%	2-No	1-Yes	1-Yes	1-Yes	1-ILD	2-Limited Disease (DLCO >= 40%)	0-At Risk	0-At Risk
LT094217RM	4.2996	196170	Lung-RM	1-Male	69	1-None	2-Peripheral/Subpleural	2-No	2-Ever (>100)	3-Lower lobe predominant	1-Yes	1-Yes	3-30-50%	1-Yes	2-No	2-No	2-No	1-ILD	2-Limited Disease (DLCO >= 40%)
LT167064RL	4.3266	139759	Lung-RL	2-Female	67	1-None	1-None	2-No	2-Ever (>100)	1-None	1-Yes	1-Yes	1->=80%	2-No	2-No	2-No	1-Yes	1-ILD	2-Limited Disease (DLCO >= 40%)	0-At Risk	0-At Risk
LT128262RU	4.3618	21202	Lung-RU	1-Male	68	1-None	2-Peripheral/Subpleural	2-No	2-Ever (>100)	4-Diffuse	1-Yes	1-Yes	2-50-80%	2-No	2-No	2-No	1-Yes	1-ILD	2-Limited Disease (DLCO >= 40%)	0-At Risk	0-At Risk
LT056301LL	6.1122	94384	Lung-LL	1-Male	73	1-None	2-Peripheral/Subpleural	2-No	2-Ever (>100)	3-Lower lobe predominant	1-Yes	1-Yes	1->=80%	3-Unknown	3-Unknown	3-Unknown	1-Yes	1-ILD	2-Limited Disease (DLCO >= 40%)		0-At Risk
LT211455LU	1.2775	51831	Lung-LU	1-Male	64	1-None	2-Peripheral/Subpleural	2-No	3-Never	4-Diffuse			1->=80%	2-No	1-Yes	2-No	1-Yes	1-ILD	2-Limited Disease (DLCO >= 40%)		0-At Risk
LT217339RL	1.335	246019	Lung-RL	1-Male	73	1-None	2-Peripheral/Subpleural	2-No	3-Never	3-Lower lobe predominant	1-Yes	2-No	2-50-80%	2-No	2-No	2-No	2-No	1-ILD	1-Advanced Disease (DLCO < 40%)
LT250549RL	1.4284	117551	Lung-RL	1-Male	61	1-None	2-Peripheral/Subpleural	2-No	3-Never	3-Lower lobe predominant	1-Yes	1-Yes	2-50-80%	2-No	2-No	2-No	1-Yes	1-ILD	1-Advanced Disease (DLCO < 40%)
LT056464LL	1.5524	5610	Lung-LL	1-Male	54	1-None	4-Evenly distributed	2-No	3-Never	4-Diffuse	2-No	1-Yes	3-30-50%	1-Yes	2-No	1-Yes	1-Yes	1-ILD	1-Advanced Disease (DLCO < 40%)
LT263234RL	1.5561	135461	Lung-RL	1-Male	58	1-None	2-Peripheral/Subpleural	2-No	3-Never	3-Lower lobe predominant	2-No	2-No	3-30-50%	2-No	2-No	2-No	1-Yes	1-ILD	1-Advanced Disease (DLCO < 40%)
LT083491LU	2.013	83084	Lung-LU	1-Male	56	1-None	2-Peripheral/Subpleural	2-No	3-Never	3-Lower lobe predominant	1-Yes	1-Yes	1->=80%	3-Unknown	3-Unknown	3-Unknown	1-Yes	1-ILD	2-Limited Disease (DLCO >= 40%)		0-At Risk
LT231373LU	2.0417	288800	Lung-LU	1-Male	67	1-None	2-Peripheral/Subpleural	2-No	3-Never	4-Diffuse	1-Yes	1-Yes	2-50-80%	2-No	2-No	2-No	2-No	1-ILD	2-Limited Disease (DLCO >= 40%)
LT228897LL	2.0614	117436	Lung-LL	1-Male	63	1-None	2-Peripheral/Subpleural	2-No	3-Never	4-Diffuse	1-Yes	1-Yes	2-50-80%	2-No	2-No	2-No	1-Yes	1-ILD	2-Limited Disease (DLCO >= 40%)
LT121928RL	2.1139	166771	Lung-RL	2-Female	53	1-None	2-Peripheral/Subpleural	2-No	3-Never	3-Lower lobe predominant	1-Yes	1-Yes	4-<30%	2-No	2-No	2-No	1-Yes	1-ILD
LT109097LL	2.1173	100051	Lung-LL	1-Male	49	1-None	2-Peripheral/Subpleural	2-No	3-Never	3-Lower lobe predominant	2-No	1-Yes	3-30-50%	2-No	2-No	2-No	1-Yes	1-ILD	1-Advanced Disease (DLCO < 40%)
LT080750LL	2.1335	77628	Lung-LL	1-Male	70	1-None	2-Peripheral/Subpleural	2-No	3-Never	3-Lower lobe predominant	1-Yes	1-Yes	1->=80%	2-No	2-No	2-No	1-Yes	1-ILD	2-Limited Disease (DLCO >= 40%)		0-At Risk
LT017533RM	2.1391	128038	Lung-RM	1-Male	64	1-None	2-Peripheral/Subpleural	2-No	3-Never	4-Diffuse	1-Yes	1-Yes	3-30-50%	1-Yes	2-No	2-No	1-Yes	1-ILD	1-Advanced Disease (DLCO < 40%)
LT243794RL	2.1429	189611	Lung-RL	2-Female	52	1-None	2-Peripheral/Subpleural	2-No	3-Never	3-Lower lobe predominant	1-Yes	1-Yes	2-50-80%	2-No	1-Yes	1-Yes	1-Yes	1-ILD	2-Limited Disease (DLCO >= 40%)
LT082461RL	2.1805	89852	Lung-RL	2-Female	66	1-None	2-Peripheral/Subpleural	2-No	3-Never	3-Lower lobe predominant		2-No	2-50-80%	2-No	2-No	2-No	1-Yes	1-ILD	2-Limited Disease (DLCO >= 40%)
LT288719RL	2.1998	106322	Lung-RL	1-Male	80	1-None	2-Peripheral/Subpleural	2-No	3-Never	4-Diffuse	1-Yes	1-Yes	1->=80%	2-No	2-No	2-No	1-Yes	1-ILD	2-Limited Disease (DLCO >= 40%)	0-At Risk	0-At Risk
LT187987LL	2.2093	233400	Lung-LL	1-Male	72	1-None	2-Peripheral/Subpleural	2-No	3-Never	4-Diffuse		2-No	2-50-80%	1-Yes	2-No	3-Unknown	2-No	1-ILD	2-Limited Disease (DLCO >= 40%)
LT094532RL	2.2172	90613	Lung-RL	2-Female	52	1-None	4-Evenly distributed	2-No	3-Never	4-Diffuse		2-No	2-50-80%	2-No	2-No	2-No	2-No	1-ILD	2-Limited Disease (DLCO >= 40%)
LT087826LL	2.2213	285079	Lung-LL	1-Male	66	1-None	2-Peripheral/Subpleural	2-No	3-Never	3-Lower lobe predominant		2-No	2-50-80%	2-No	2-No	2-No	1-Yes	1-ILD	2-Limited Disease (DLCO >= 40%)
LT282601LL	2.2238	238014	Lung-LL	2-Female	60	1-None	4-Evenly distributed	2-No	3-Never	3-Lower lobe predominant	2-No	1-Yes	2-50-80%	2-No	2-No	2-No	1-Yes	1-ILD	1-Advanced Disease (DLCO < 40%)
LT021461RM	2.2349	31779	Lung-RM	2-Female	76	1-None	2-Peripheral/Subpleural	2-No	3-Never	3-Lower lobe predominant	1-Yes	1-Yes	2-50-80%	1-Yes	2-No	2-No	1-Yes	1-ILD	1-Advanced Disease (DLCO < 40%)
LT077264RU	2.2361	104320	Lung-RU	2-Female	73	1-None	4-Evenly distributed	2-No	3-Never	4-Diffuse	1-Yes	1-Yes	1->=80%	1-Yes	1-Yes	2-No	1-Yes	1-ILD	2-Limited Disease (DLCO >= 40%)		0-At Risk
LT090666LI	2.2436	249443	Lung-LI	1-Male	68	1-None	3-Central/Axial	2-No	3-Never	4-Diffuse		2-No	2-50-80%	2-No	2-No	2-No	1-Yes	1-ILD	2-Limited Disease (DLCO >= 40%)
LT156276RL	2.2744	27799	Lung-RL	2-Female	74	1-None	2-Peripheral/Subpleural	2-No	3-Never	4-Diffuse	1-Yes	1-Yes	1->=80%	2-No	2-No	2-No	1-Yes	1-ILD		0-At Risk	0-At Risk
LT036383LL	2.2796	169507	Lung-LL	1-Male	57	1-None	2-Peripheral/Subpleural	2-No	3-Never	4-Diffuse		2-No	2-50-80%	3-Unknown	3-Unknown	3-Unknown	1-Yes	1-ILD	2-Limited Disease (DLCO >= 40%)
LT124161RL	2.2972	99075	Lung-RL	1-Male	65	1-None	2-Peripheral/Subpleural	2-No	3-Never	3-Lower lobe predominant	1-Yes	1-Yes	2-50-80%	2-No	2-No	2-No	1-Yes	1-ILD	2-Limited Disease (DLCO >= 40%)
LT046539RL	2.3121	7369	Lung-RL	2-Female	45	1-None	2-Peripheral/Subpleural	2-No	3-Never	4-Diffuse	1-Yes	1-Yes	2-50-80%	2-No	2-No	2-No	2-No	1-ILD	2-Limited Disease (DLCO >= 40%)
LT197381LI	2.3213	215537	Lung-LI	2-Female	67	1-None	1-None	2-No	3-Never	1-None		2-No	1->=80%	2-No	2-No	1-Yes	1-Yes	1-ILD	2-Limited Disease (DLCO >= 40%)	0-At Risk	0-At Risk
LT167891LU	2.3314	170951	Lung-LU	2-Female	45	1-None	2-Peripheral/Subpleural	2-No	3-Never	2-Upper lobe predominant	2-No	1-Yes	2-50-80%	2-No	2-No	2-No	1-Yes	1-ILD	2-Limited Disease (DLCO >= 40%)
LT116004RL	2.3376	292282	Lung-RL	2-Female	50	1-None	2-Peripheral/Subpleural	2-No	3-Never	3-Lower lobe predominant	1-Yes	1-Yes	3-30-50%	2-No	2-No	2-No	1-Yes	1-ILD	1-Advanced Disease (DLCO < 40%)
LT253371RL	2.382	122355	Lung-RL	2-Female	51	1-None	4-Evenly distributed	2-No	3-Never	4-Diffuse		2-No	3-30-50%	1-Yes	2-No	1-Yes	1-Yes	1-ILD
LT002902RU	2.4214	24861	Lung-RU	2-Female	63	1-None	2-Peripheral/Subpleural	2-No	3-Never	4-Diffuse	1-Yes	1-Yes	2-50-80%	1-Yes	2-No	2-No	1-Yes	1-ILD	2-Limited Disease (DLCO >= 40%)	0-At Risk	0-At Risk
LT221687RM	2.4585	55711	Lung-RM	1-Male	69	1-None	2-Peripheral/Subpleural	2-No	3-Never	3-Lower lobe predominant		2-No	2-50-80%	2-No	2-No	2-No	2-No	1-ILD	2-Limited Disease (DLCO >= 40%)
LT188510RM	2.4633	7062	Lung-RM	2-Female	32	1-None	4-Evenly distributed	2-No	3-Never	2-Upper lobe predominant		2-No	2-50-80%	2-No	2-No	2-No	2-No	1-ILD	2-Limited Disease (DLCO >= 40%)
LT151255LL	2.4686	209554	Lung-LL	1-Male	69	1-None	4-Evenly distributed	2-No	3-Never	2-Upper lobe predominant	1-Yes	1-Yes	1->=80%	2-No	2-No	2-No	2-No	1-ILD	2-Limited Disease (DLCO >= 40%)	0-At Risk	0-At Risk
LT049193LU	2.4739	84004	Lung-LU	2-Female	74	1-None	2-Peripheral/Subpleural	2-No	3-Never	3-Lower lobe predominant	1-Yes	1-Yes	1->=80%	3-Unknown	3-Unknown	3-Unknown	2-No	1-ILD	2-Limited Disease (DLCO >= 40%)		0-At Risk
LT061106RL	2.4795	176141	Lung-RL	1-Male	62	1-None	2-Peripheral/Subpleural	2-No	3-Never	4-Diffuse	1-Yes	1-Yes	2-50-80%	2-No	2-No	2-No	2-No	1-ILD	2-Limited Disease (DLCO >= 40%)
LT000216LL	2.5253	107993	Lung-LL	2-Female	70	1-None	4-Evenly distributed	2-No	3-Never	4-Diffuse	1-Yes	1-Yes	2-50-80%	3-Unknown	1-Yes	3-Unknown	1-Yes	1-ILD	1-Advanced Disease (DLCO < 40%)
LT158795LL	2.5509	85971	Lung-LL	1-Male	62	1-None	4-Evenly distributed	2-No	3-Never	4-Diffuse	1-Yes	1-Yes	3-30-50%	3-Unknown	3-Unknown	1-Yes	1-Yes	1-ILD	1-Advanced Disease (DLCO < 40%)
LT072789RU	2.5856	108511	Lung-RU	2-Female	77	1-None	2-Peripheral/Subpleural	2-No	3-Never	3-Lower lobe predominant	1-Yes	1-Yes	1->=80%	2-No	2-No	2-No	1-Yes	1-ILD	1-Advanced Disease (DLCO < 40%)	0-At Risk	0-At Risk
LT277772LL	2.5895	257122	Lung-LL	1-Male	61	1-None	4-Evenly distributed	2-No	3-Never	3-Lower lobe predominant		2-No	3-30-50%	2-No	2-No	2-No	2-No	1-ILD
LT203006LL	2.6226	55271	Lung-LL	2-Female	73	1-None	2-Peripheral/Subpleural	2-No	3-Never	4-Diffuse	1-Yes	1-Yes	2-50-80%	2-No	2-No	2-No	1-Yes	1-ILD	1-Advanced Disease (DLCO < 40%)
LT121014LL	2.6677	50136	Lung-LL	1-Male	60	1-None	2-Peripheral/Subpleural	2-No	3-Never	3-Lower lobe predominant	1-Yes	1-Yes	2-50-80%	2-No	2-No	2-No	1-Yes	1-ILD	1-Advanced Disease (DLCO < 40%)
LT203446LL	2.672	191790	Lung-LL	2-Female	35	1-None	2-Peripheral/Subpleural	2-No	3-Never	3-Lower lobe predominant	2-No	1-Yes	2-50-80%	1-Yes	2-No	2-No	2-No	1-ILD	2-Limited Disease (DLCO >= 40%)
LT266802RL	2.7609	71161	Lung-RL	1-Male	58	1-None	2-Peripheral/Subpleural	2-No	3-Never	4-Diffuse	1-Yes	1-Yes	2-50-80%	1-Yes	2-No	2-No	1-Yes	1-ILD	2-Limited Disease (DLCO >= 40%)
LT188524RL	2.7926	99807	Lung-RL	2-Female	45	1-None	2-Peripheral/Subpleural	2-No	3-Never	3-Lower lobe predominant	1-Yes	1-Yes	3-30-50%	1-Yes	2-No	2-No	1-Yes	1-ILD
LT139008LU	2.8049	80582	Lung-LU	2-Female	41	1-None	2-Peripheral/Subpleural	2-No	3-Never	3-Lower lobe predominant		2-No	1->=80%	1-Yes	2-No	2-No	1-Yes	1-ILD	2-Limited Disease (DLCO >= 40%)		0-At Risk
LT242161RL	2.8291	177645	Lung-RL	2-Female	60	1-None	4-Evenly distributed	2-No	3-Never	3-Lower lobe predominant	1-Yes	1-Yes	2-50-80%	2-No	2-No	2-No	1-Yes	1-ILD
LT042151RL	2.8345	74891	Lung-RL	1-Male	69	1-None	2-Peripheral/Subpleural	2-No	3-Never	4-Diffuse		2-No	1->=80%	1-Yes	2-No	2-No	1-Yes	1-ILD	2-Limited Disease (DLCO >= 40%)	0-At Risk	0-At Risk
LT111701RL	2.8417	72061	Lung-RL	2-Female	28	1-None	4-Evenly distributed	2-No	3-Never	4-Diffuse	1-Yes	1-Yes	4-<30%	1-Yes	2-No	2-No	2-No	1-ILD
LT067836RL	2.8478	171757	Lung-RL	1-Male	69			2-No	3-Never			2-No	3-30-50%	2-No	2-No	2-No	1-Yes	1-ILD	1-Advanced Disease (DLCO < 40%)
LT286644RL	2.8616	154933	Lung-RL	2-Female	77	1-None	2-Peripheral/Subpleural	2-No	3-Never	3-Lower lobe predominant	1-Yes	1-Yes	1->=80%	2-No	2-No	2-No	2-No	1-ILD	2-Limited Disease (DLCO >= 40%)		0-At Risk
LT147610LL	2.8783	153941	Lung-LL	2-Female	51	1-None	2-Peripheral/Subpleural	2-No	3-Never	3-Lower lobe predominant		2-No	2-50-80%	2-No	2-No	1-Yes	2-No	1-ILD	2-Limited Disease (DLCO >= 40%)
LT295133LL	2.9328	146848	Lung-LL	2-Female	57	1-None	2-Peripheral/Subpleural	2-No	3-Never	3-Lower lobe predominant	1-Yes	1-Yes	2-50-80%	2-No	2-No	2-No	1-Yes	1-ILD	2-Limited Disease (DLCO >= 40%)
LT173946RL	2.9418	101608	Lung-RL	2-Female	70	1-None	4-Evenly distributed	2-No	3-Never	4-Diffuse	2-No	2-No	1->=80%	2-No	2-No	2-No	2-No	1-ILD			0-At Risk
LT184241RL	2.9687	226033	Lung-RL	2-Female	54	1-None	2-Peripheral/Subpleural	2-No	3-Never	3-Lower lobe predominant		2-No	1->=80%	2-No	2-No	2-No	1-Yes	1-ILD	2-Limited Disease (DLCO >= 40%)	0-At Risk	0-At Risk
LT199987LU	2.9762	152161	Lung-LU	2-Female	69	1-None	4-Evenly distributed	2-No	3-Never	4-Diffuse	1-Yes	1-Yes	1->=80%	3-Unknown	3-Unknown	3-Unknown	1-Yes	1-ILD	2-Limited Disease (DLCO >= 40%)		0-At Risk
LT076421LL	2.9883	204089	Lung-LL	2-Female	70	1-None	4-Evenly distributed	2-No	3-Never	4-Diffuse	1-Yes	1-Yes	2-50-80%	1-Yes	3-Unknown	3-Unknown	1-Yes	1-ILD	2-Limited Disease (DLCO >= 40%)
LT297451LU	2.9906	276374	Lung-LU	2-Female	71	1-None	2-Peripheral/Subpleural	2-No	3-Never	3-Lower lobe predominant	1-Yes	1-Yes	1->=80%	2-No	2-No	1-Yes	2-No	1-ILD	2-Limited Disease (DLCO >= 40%)		0-At Risk
LT280851LL	3.0452	27727	Lung-LL	2-Female	65	1-None	2-Peripheral/Subpleural	2-No	3-Never	3-Lower lobe predominant	2-No	2-No	2-50-80%	2-No	2-No	1-Yes	1-Yes	1-ILD	1-Advanced Disease (DLCO < 40%)
LT093665LI	3.0495	146871	Lung-LI	1-Male	64	1-None	2-Peripheral/Subpleural	2-No	3-Never	4-Diffuse	1-Yes	1-Yes	1->=80%	2-No	2-No	2-No	2-No	1-ILD	2-Limited Disease (DLCO >= 40%)		0-At Risk
LT151370RL	3.0592	156553	Lung-RL	2-Female	46	1-None	4-Evenly distributed	2-No	3-Never	4-Diffuse	1-Yes	1-Yes	3-30-50%	2-No	2-No	2-No	2-No	1-ILD	1-Advanced Disease (DLCO < 40%)
LT134279LL	3.0774	213223	Lung-LL	1-Male	59	1-None	2-Peripheral/Subpleural	2-No	3-Never	3-Lower lobe predominant		2-No	2-50-80%	1-Yes	2-No	2-No	1-Yes	1-ILD	2-Limited Disease (DLCO >= 40%)
LT295717RL	3.0836	84650	Lung-RL	2-Female	71	1-None	2-Peripheral/Subpleural	2-No	3-Never	2-Upper lobe predominant	1-Yes	1-Yes	1->=80%	2-No	2-No	2-No	1-Yes	1-ILD	2-Limited Disease (DLCO >= 40%)		0-At Risk
LT069585RL	3.1197	280301	Lung-RL	1-Male	77	1-None	2-Peripheral/Subpleural	2-No	3-Never	4-Diffuse	2-No	1-Yes	2-50-80%	2-No	2-No	2-No	1-Yes	1-ILD	2-Limited Disease (DLCO >= 40%)
LT285671LU	3.1351	175805	Lung-LU	2-Female	57	1-None	1-None	2-No	3-Never	1-None		2-No	3-30-50%	2-No	1-Yes	1-Yes	1-Yes	1-ILD	2-Limited Disease (DLCO >= 40%)	3-Severe COPD	3-Severe COPD
LT195207LL	3.1454	206699	Lung-LL	2-Female	69	1-None	1-None	2-No	3-Never	1-None	1-Yes	1-Yes	2-50-80%	1-Yes	2-No	2-No	2-No	1-ILD
LT277002LL	3.1461	159036	Lung-LL	1-Male	43	1-None	4-Evenly distributed	2-No	3-Never	4-Diffuse	2-No	1-Yes	2-50-80%	1-Yes	2-No	2-No	1-Yes	1-ILD	2-Limited Disease (DLCO >= 40%)
LT048637LL	3.1988	192576	Lung-LL	1-Male	64	1-None	2-Peripheral/Subpleural	2-No	3-Never	3-Lower lobe predominant	1-Yes	1-Yes	3-30-50%	2-No	2-No	2-No	2-No	1-ILD	1-Advanced Disease (DLCO < 40%)
LT158011LL	3.2179	165004	Lung-LL	1-Male	47	1-None	4-Evenly distributed	2-No	3-Never	2-Upper lobe predominant	2-No	2-No	2-50-80%	1-Yes	2-No	2-No	1-Yes	1-ILD	2-Limited Disease (DLCO >= 40%)
LT168902RM	3.2252	277605	Lung-RM	1-Male	45	1-None	4-Evenly distributed	2-No	3-Never	4-Diffuse	1-Yes	1-Yes	2-50-80%	1-Yes	2-No	2-No	1-Yes	1-ILD	2-Limited Disease (DLCO >= 40%)
LT118629RL	3.2571	131849	Lung-RL	1-Male	56	1-None	2-Peripheral/Subpleural	2-No	3-Never	3-Lower lobe predominant	1-Yes	1-Yes	2-50-80%	1-Yes	2-No	2-No	1-Yes	1-ILD	2-Limited Disease (DLCO >= 40%)
LT006946RM	3.2743	25982	Lung-RM	1-Male	68	1-None	2-Peripheral/Subpleural	2-No	3-Never	4-Diffuse	1-Yes	1-Yes	2-50-80%	2-No	2-No	2-No	1-Yes	1-ILD	2-Limited Disease (DLCO >= 40%)
LT047521RL	3.3128	98303	Lung-RL	2-Female	68	1-None	2-Peripheral/Subpleural	2-No	3-Never	4-Diffuse	1-Yes	1-Yes	3-30-50%	2-No	2-No	2-No	1-Yes	1-ILD	2-Limited Disease (DLCO >= 40%)
LT171905RL	3.3486	73460	Lung-RL	2-Female	59	1-None	2-Peripheral/Subpleural	2-No	3-Never	4-Diffuse		2-No	1->=80%	1-Yes	2-No	2-No	1-Yes	1-ILD	2-Limited Disease (DLCO >= 40%)	0-At Risk	0-At Risk
LT134829RL	3.3923	287947	Lung-RL	1-Male	71	1-None	2-Peripheral/Subpleural	2-No	3-Never	4-Diffuse	1-Yes	1-Yes	1->=80%	2-No	3-Unknown	3-Unknown	2-No	1-ILD			0-At Risk
LT026534RL	3.4641	85034	Lung-RL	2-Female	73	1-None	2-Peripheral/Subpleural	2-No	3-Never	2-Upper lobe predominant	1-Yes	1-Yes	1->=80%	2-No	2-No	2-No	1-Yes	1-ILD	2-Limited Disease (DLCO >= 40%)		0-At Risk
LT165736LL	3.4757	116721	Lung-LL	1-Male	69	1-None	2-Peripheral/Subpleural	2-No	3-Never	3-Lower lobe predominant	1-Yes	2-No	2-50-80%	2-No	2-No	2-No	1-Yes	1-ILD	2-Limited Disease (DLCO >= 40%)
LT228241RL	3.5004	179136	Lung-RL	2-Female	52	1-None	4-Evenly distributed	2-No	3-Never	2-Upper lobe predominant		2-No	3-30-50%	2-No	2-No	2-No	2-No	1-ILD	2-Limited Disease (DLCO >= 40%)	3-Severe COPD	3-Severe COPD
LT067200LU	3.6082	240030	Lung-LU	1-Male	66	1-None	2-Peripheral/Subpleural	2-No	3-Never	4-Diffuse	1-Yes	1-Yes	2-50-80%	2-No	2-No	2-No	2-No	1-ILD	2-Limited Disease (DLCO >= 40%)
LT170158LL	3.6682	194861	Lung-LL	1-Male	73	1-None	4-Evenly distributed	2-No	3-Never	4-Diffuse	1-Yes	1-Yes	3-30-50%	2-No	2-No	2-No	1-Yes	1-ILD	1-Advanced Disease (DLCO < 40%)
LT201831RU	3.6966	79563	Lung-RU	2-Female	63	1-None	1-None	2-No	3-Never	1-None	1-Yes	1-Yes	1->=80%	2-No	2-No	2-No	1-Yes	1-ILD	2-Limited Disease (DLCO >= 40%)		0-At Risk
LT287158LU	3.7526	196366	Lung-LU	2-Female	73	1-None	2-Peripheral/Subpleural	2-No	3-Never	4-Diffuse	1-Yes	1-Yes	2-50-80%	2-No	3-Unknown	1-Yes	2-No	1-ILD	1-Advanced Disease (DLCO < 40%)
LT251693LL	3.7961	242984	Lung-LL	2-Female	59	1-None	1-None	2-No	3-Never	1-None	1-Yes	1-Yes	2-50-80%	2-No	2-No	2-No	1-Yes	1-ILD	2-Limited Disease (DLCO >= 40%)
LT269381RU	3.8545	65647	Lung-RU	2-Female	50	1-None	2-Peripheral/Subpleural	2-No	3-Never	4-Diffuse	1-Yes	1-Yes	2-50-80%	2-No	2-No	2-No	1-Yes	1-ILD	2-Limited Disease (DLCO >= 40%)	3-Severe COPD	3-Severe COPD
LT007259RU	3.8822	237591	Lung-RU	1-Male	52	1-None	1-None	2-No	3-Never	1-None	1-Yes	1-Yes	2-50-80%	2-No	2-No	2-No	2-No	1-ILD			2-Moderate COPD
LT050079RL	3.9954	97345	Lung-RL	1-Male	68	1-None	2-Peripheral/Subpleural	2-No	3-Never	3-Lower lobe predominant	1-Yes	1-Yes	2-50-80%	2-No	2-No	2-No	1-Yes	1-ILD	2-Limited Disease (DLCO >= 40%)	2-Moderate COPD	2-Moderate COPD
LT143944LL	4.1971	145841	Lung-LL	1-Male	74	1-None	2-Peripheral/Subpleural	2-No	3-Never	3-Lower lobe predominant	1-Yes	1-Yes	1->=80%	2-No	2-No	2-No	2-No	1-ILD	2-Limited Disease (DLCO >= 40%)		0-At Risk
LT100707RL	4.4143	42921	Lung-RL	1-Male	68	1-None	2-Peripheral/Subpleural	2-No	3-Never	3-Lower lobe predominant			1->=80%	2-No	2-No	2-No	1-Yes	1-ILD	2-Limited Disease (DLCO >= 40%)	0-At Risk	0-At Risk
LT035774RL	4.4424	64841	Lung-RL	2-Female	38	1-None	4-Evenly distributed	2-No	3-Never	4-Diffuse	1-Yes	1-Yes	2-50-80%	2-No	2-No	2-No	1-Yes	1-ILD	2-Limited Disease (DLCO >= 40%)
LT148511LU	2.8598	201549	Lung-LU	1-Male	45			2-No					2-50-80%					1-ILD	2-Limited Disease (DLCO >= 40%)
LT154455RU	1.4692	280445	Lung-RU	2-Female	58	3-Central/Axial	2-Peripheral/Subpleural	1-Yes	2-Ever (>100)	3-Lower lobe predominant	1-Yes	1-Yes	1->=80%	2-No	2-No	2-No	1-Yes	1-ILD	1-Advanced Disease (DLCO < 40%)		0-At Risk
LT139601RU	2.2643	192944	Lung-RU	1-Male	58	2-Peripheral/Subpleural	1-None	1-Yes	2-Ever (>100)	1-None		2-No	1->=80%	2-No	2-No	2-No	1-Yes	1-ILD	2-Limited Disease (DLCO >= 40%)		0-At Risk
LT077317LI	2.2698	199638	Lung-LI	1-Male	53	2-Peripheral/Subpleural	1-None	1-Yes	2-Ever (>100)	1-None		2-No	1->=80%	2-No	1-Yes	1-Yes	1-Yes	1-ILD			1-Mild COPD
LT213606RL	3.8954	140467	Lung-RL	1-Male	63	1-None	2-Peripheral/Subpleural	1-Yes	2-Ever (>100)	4-Diffuse	1-Yes	2-No	1->=80%	2-No	2-No	2-No	1-Yes	1-ILD	2-Limited Disease (DLCO >= 40%)	0-At Risk	0-At Risk
LT234205RL	2.1378	55621	Lung-RL	1-Male	59	1-None	1-None	1-Yes	3-Never	1-None	1-Yes	1-Yes	2-50-80%	1-Yes	2-No	2-No	2-No	1-ILD
LT211015LL	3.4679	237811	Lung-LL	2-Female	26	1-None	1-None	1-Yes	3-Never	1-None	1-Yes	1-Yes	4-<30%	2-No	2-No	2-No	2-No	1-ILD
LT219681RL	3.9399	91	Lung-RL	2-Female	62	1-None	2-Peripheral/Subpleural	1-Yes	3-Never	3-Lower lobe predominant	1-Yes	1-Yes	3-30-50%	2-No	2-No	1-Yes	1-Yes	1-ILD	1-Advanced Disease (DLCO < 40%)	3-Severe COPD	3-Severe COPD
LT185066RL	1.3794	182708	Lung-RL	1-Male	40	1-None	4-Evenly distributed			3-Lower lobe predominant			3-30-50%					1-ILD
LT098394RL	1.9345	288030	Lung-RL	1-Male	62								3-30-50%					1-ILD
LT166111RU	2.0628	97900	Lung-RU	1-Male	77	1-None	2-Peripheral/Subpleural			3-Lower lobe predominant			1->=80%					1-ILD	2-Limited Disease (DLCO >= 40%)	0-At Risk	0-At Risk
LT123552RL	2.2214	278783	Lung-RL	1-Male	74													1-ILD
LT264283RL	2.3361	253112	Lung-RL	1-Male	72	1-None	2-Peripheral/Subpleural			3-Lower lobe predominant			2-50-80%					1-ILD	2-Limited Disease (DLCO >= 40%)	0-At Risk	0-At Risk
LT251947LL	3.5031	54662	Lung-LL	2-Female	24	1-None	1-None			1-None			1->=80%					1-ILD			0-At Risk
LT078696LU	3.7827	282615	Lung-LU	1-Male	56													1-ILD
LT107185RU	4.1041	217927	Lung-RU	2-Female	50	1-None	1-None			1-None			1->=80%					1-ILD	2-Limited Disease (DLCO >= 40%)	0-At Risk	0-At Risk
LT084808LU	1.9543	179758	Lung-LU	2-Female	67	4-Evenly distributed	1-None	2-No	1-Current	1-None	1-Yes	1-Yes	2-50-80%	1-Yes	1-Yes	1-Yes	1-Yes	2-COPD/Emphysema	2-Limited Disease (DLCO >= 40%)	2-Moderate COPD	2-Moderate COPD
LT198612RL	2.1617	19369	Lung-RL	2-Female	59	3-Central/Axial	1-None	2-No	1-Current	1-None		2-No	2-50-80%	2-No	2-No	2-No	1-Yes	2-COPD/Emphysema	2-Limited Disease (DLCO >= 40%)	2-Moderate COPD	2-Moderate COPD
LT184772RL	2.2587	52201	Lung-RL	1-Male	71	2-Peripheral/Subpleural	2-Peripheral/Subpleural	2-No	1-Current	3-Lower lobe predominant		2-No	2-50-80%	2-No	2-No	2-No	2-No	2-COPD/Emphysema	2-Limited Disease (DLCO >= 40%)		2-Moderate COPD
LT041389RL	2.345	144941	Lung-RL	1-Male	45	2-Peripheral/Subpleural	1-None	2-No	1-Current	1-None	1-Yes	1-Yes	3-30-50%	2-No	2-No	2-No	2-No	2-COPD/Emphysema	2-Limited Disease (DLCO >= 40%)	3-Severe COPD	3-Severe COPD
LT118064RL	2.8443	10008	Lung-RL	2-Female	64	3-Central/Axial	1-None	2-No	1-Current	1-None	1-Yes	1-Yes	2-50-80%	2-No	2-No	2-No	2-No	2-COPD/Emphysema	2-Limited Disease (DLCO >= 40%)	2-Moderate COPD	2-Moderate COPD
LT072808RL	3.1105	218373	Lung-RL	1-Male	78	3-Central/Axial	4-Evenly distributed	2-No	1-Current	4-Diffuse		2-No	2-50-80%	2-No	2-No	2-No	1-Yes	2-COPD/Emphysema	2-Limited Disease (DLCO >= 40%)	2-Moderate COPD	2-Moderate COPD
LT030151RU	3.6553	299201	Lung-RU	1-Male	71	4-Evenly distributed	1-None	2-No	1-Current	1-None	1-Yes	1-Yes	2-50-80%	2-No	2-No	2-No	2-No	2-COPD/Emphysema	2-Limited Disease (DLCO >= 40%)	2-Moderate COPD	2-Moderate COPD
LT245084RU	3.6666	272398	Lung-RU	1-Male	46	2-Peripheral/Subpleural	4-Evenly distributed	2-No	1-Current	2-Upper lobe predominant	1-Yes	1-Yes	3-30-50%	2-No	2-No	2-No	1-Yes	2-COPD/Emphysema	2-Limited Disease (DLCO >= 40%)	2-Moderate COPD	2-Moderate COPD
LT112339LI	3.6695	107094	Lung-LI	1-Male	65	2-Peripheral/Subpleural	1-None	2-No	1-Current	1-None	1-Yes	1-Yes	2-50-80%	2-No	2-No	2-No	1-Yes	2-COPD/Emphysema	2-Limited Disease (DLCO >= 40%)	2-Moderate COPD	2-Moderate COPD
LT150340LU	3.7018	295019	Lung-LU	2-Female	54	4-Evenly distributed	1-None	2-No	1-Current	1-None			2-50-80%	2-No	2-No	1-Yes	1-Yes	2-COPD/Emphysema	1-Advanced Disease (DLCO < 40%)	2-Moderate COPD	2-Moderate COPD
LT168128RU	4.2804	261079	Lung-RU	2-Female	64	1-None	1-None	2-No	1-Current	1-None		2-No	2-50-80%	1-Yes	2-No	2-No	1-Yes	2-COPD/Emphysema	2-Limited Disease (DLCO >= 40%)	2-Moderate COPD	2-Moderate COPD
LT001098RU	1.2846	161745	Lung-RU	2-Female	46	3-Central/Axial	1-None	2-No	2-Ever (>100)	1-None	1-Yes	1-Yes	4-<30%	2-No	2-No	2-No	1-Yes	2-COPD/Emphysema	1-Advanced Disease (DLCO < 40%)	4-Very Severe COPD	4-Very Severe COPD
LT075917RU	1.3827	151547	Lung-RU	2-Female	42	4-Evenly distributed	1-None	2-No	2-Ever (>100)	1-None	1-Yes	1-Yes	4-<30%	2-No	1-Yes	1-Yes	2-No	2-COPD/Emphysema	1-Advanced Disease (DLCO < 40%)	4-Very Severe COPD	4-Very Severe COPD
LT145086RU	1.4089	292665	Lung-RU	2-Female	56	4-Evenly distributed	1-None	2-No	2-Ever (>100)	1-None		2-No	4-<30%	1-Yes	2-No	2-No	1-Yes	2-COPD/Emphysema			4-Very Severe COPD
LT271679LU	1.4107	111261	Lung-LU	1-Male	70	3-Central/Axial	1-None	2-No	2-Ever (>100)	1-None		2-No	3-30-50%	2-No	2-No	2-No	2-No	2-COPD/Emphysema	2-Limited Disease (DLCO >= 40%)	3-Severe COPD	3-Severe COPD
LT007392RU	1.4517	169067	Lung-RU	1-Male	46	4-Evenly distributed	1-None	2-No	2-Ever (>100)	1-None		2-No	3-30-50%	2-No	2-No	1-Yes	1-Yes	2-COPD/Emphysema	2-Limited Disease (DLCO >= 40%)	2-Moderate COPD	2-Moderate COPD
LT046103LU	1.4918	278214	Lung-LU	2-Female	61	2-Peripheral/Subpleural	1-None	2-No	2-Ever (>100)	1-None		2-No	2-50-80%	2-No	2-No	2-No	1-Yes	2-COPD/Emphysema	2-Limited Disease (DLCO >= 40%)	0-At Risk	0-At Risk
LT085240RU	1.519	194158	Lung-RU	2-Female	55	4-Evenly distributed	1-None	2-No	2-Ever (>100)	1-None	1-Yes	1-Yes	4-<30%	1-Yes	1-Yes	1-Yes	1-Yes	2-COPD/Emphysema	1-Advanced Disease (DLCO < 40%)		4-Very Severe COPD
LT230267RU	1.5375	215757	Lung-RU	2-Female	55	4-Evenly distributed	1-None	2-No	2-Ever (>100)	1-None	1-Yes	2-No	4-<30%	1-Yes	2-No	2-No	1-Yes	2-COPD/Emphysema	1-Advanced Disease (DLCO < 40%)	4-Very Severe COPD	4-Very Severe COPD
LT079013RU	1.5741	82700	Lung-RU	2-Female	46	4-Evenly distributed	4-Evenly distributed	2-No	2-Ever (>100)	3-Lower lobe predominant		2-No	4-<30%	1-Yes	2-No	2-No	1-Yes	2-COPD/Emphysema	1-Advanced Disease (DLCO < 40%)		4-Very Severe COPD
LT233821RL	1.5746	96038	Lung-RL	2-Female	68	4-Evenly distributed	1-None	2-No	2-Ever (>100)	1-None		2-No	3-30-50%	2-No	2-No	2-No	1-Yes	2-COPD/Emphysema	2-Limited Disease (DLCO >= 40%)	3-Severe COPD	3-Severe COPD
LT295167LU	1.6673	96827	Lung-LU	1-Male	49	4-Evenly distributed	1-None	2-No	2-Ever (>100)	1-None		2-No	4-<30%	2-No	2-No	2-No	2-No	2-COPD/Emphysema			4-Very Severe COPD
LT144462RU	1.6782	293217	Lung-RU	2-Female	73	3-Central/Axial	1-None	2-No	2-Ever (>100)	1-None	1-Yes	1-Yes	2-50-80%	2-No	2-No	2-No	1-Yes	2-COPD/Emphysema	2-Limited Disease (DLCO >= 40%)	2-Moderate COPD	2-Moderate COPD
LT070021RU	1.7857	188175	Lung-RU	1-Male	75	4-Evenly distributed	1-None	2-No	2-Ever (>100)	1-None			3-30-50%				1-Yes	2-COPD/Emphysema	2-Limited Disease (DLCO >= 40%)	2-Moderate COPD	2-Moderate COPD
LT174536LU	1.9329	165865	Lung-LU	1-Male	48	4-Evenly distributed	1-None	2-No	2-Ever (>100)	1-None		2-No	2-50-80%	2-No	2-No	1-Yes	1-Yes	2-COPD/Emphysema	2-Limited Disease (DLCO >= 40%)	2-Moderate COPD	2-Moderate COPD
LT024460RU	1.9529	13872	Lung-RU	1-Male	63	4-Evenly distributed	1-None	2-No	2-Ever (>100)	1-None	1-Yes	1-Yes	2-50-80%	2-No	2-No	3-Unknown	1-Yes	2-COPD/Emphysema	2-Limited Disease (DLCO >= 40%)	2-Moderate COPD	2-Moderate COPD
LT030041RU	1.9816	173248	Lung-RU	1-Male	64	2-Peripheral/Subpleural	1-None	2-No	2-Ever (>100)	1-None		2-No	2-50-80%	2-No	2-No	2-No	1-Yes	2-COPD/Emphysema	2-Limited Disease (DLCO >= 40%)	1-Mild COPD	1-Mild COPD
LT115251RU	1.9875	253863	Lung-RU	2-Female	61	3-Central/Axial	1-None	2-No	2-Ever (>100)	1-None		2-No	2-50-80%	2-No	2-No	2-No	1-Yes	2-COPD/Emphysema	2-Limited Disease (DLCO >= 40%)	2-Moderate COPD	2-Moderate COPD
LT271100LU	2.0027	222698	Lung-LU	2-Female	78	4-Evenly distributed	1-None	2-No	2-Ever (>100)	1-None		2-No	1->=80%	2-No	2-No	2-No	1-Yes	2-COPD/Emphysema	2-Limited Disease (DLCO >= 40%)	1-Mild COPD	1-Mild COPD
LT199384RL	2.0484	102585	Lung-RL	1-Male	76	3-Central/Axial	1-None	2-No	2-Ever (>100)	1-None		2-No	2-50-80%	2-No	2-No	2-No	1-Yes	2-COPD/Emphysema	2-Limited Disease (DLCO >= 40%)	2-Moderate COPD	2-Moderate COPD
LT212777RU	2.0525	229673	Lung-RU	1-Male	62	4-Evenly distributed	1-None	2-No	2-Ever (>100)	1-None		2-No	4-<30%	2-No	2-No	2-No	1-Yes	2-COPD/Emphysema	1-Advanced Disease (DLCO < 40%)	4-Very Severe COPD	4-Very Severe COPD
LT111643RU	2.1025	243813	Lung-RU	1-Male	75	4-Evenly distributed	1-None	2-No	2-Ever (>100)	1-None		2-No	3-30-50%	2-No	2-No	2-No	1-Yes	2-COPD/Emphysema			3-Severe COPD
LT158647RU	2.107	162431	Lung-RU	2-Female	58	4-Evenly distributed	1-None	2-No	2-Ever (>100)	1-None		2-No	4-<30%	3-Unknown	3-Unknown	1-Yes	1-Yes	2-COPD/Emphysema		4-Very Severe COPD	4-Very Severe COPD
LT005419RU	2.1467	291396	Lung-RU	1-Male	70	3-Central/Axial	1-None	2-No	2-Ever (>100)	1-None		2-No	2-50-80%	2-No	2-No	2-No	1-Yes	2-COPD/Emphysema		2-Moderate COPD	2-Moderate COPD
LT053283RU	2.1548	32828	Lung-RU	2-Female	71	4-Evenly distributed	1-None	2-No	2-Ever (>100)	1-None		2-No	4-<30%	1-Yes	1-Yes	1-Yes	1-Yes	2-COPD/Emphysema	2-Limited Disease (DLCO >= 40%)	3-Severe COPD	3-Severe COPD
LT148377LU	2.1554	298568	Lung-LU	1-Male	52	2-Peripheral/Subpleural	1-None	2-No	2-Ever (>100)	1-None		2-No	3-30-50%	2-No	2-No	2-No	1-Yes	2-COPD/Emphysema	2-Limited Disease (DLCO >= 40%)		3-Severe COPD
LT253131RU	2.1767	259551	Lung-RU	1-Male	79	4-Evenly distributed	1-None	2-No	2-Ever (>100)	1-None		2-No	3-30-50%	2-No	2-No	2-No	1-Yes	2-COPD/Emphysema	2-Limited Disease (DLCO >= 40%)	3-Severe COPD	3-Severe COPD
LT234774LU	2.1801	172275	Lung-LU	1-Male	46	4-Evenly distributed	1-None	2-No	2-Ever (>100)	1-None		2-No	3-30-50%	2-No	2-No	1-Yes	1-Yes	2-COPD/Emphysema	2-Limited Disease (DLCO >= 40%)	2-Moderate COPD	2-Moderate COPD
LT113005RU	2.1925	242415	Lung-RU	1-Male	71	4-Evenly distributed	1-None	2-No	2-Ever (>100)	1-None		2-No	2-50-80%	2-No	2-No	2-No	2-No	2-COPD/Emphysema	1-Advanced Disease (DLCO < 40%)	2-Moderate COPD	2-Moderate COPD
LT230415RU	2.1939	200356	Lung-RU	2-Female	73	4-Evenly distributed	1-None	2-No	2-Ever (>100)	1-None		2-No	1->=80%	2-No	2-No	2-No	1-Yes	2-COPD/Emphysema	2-Limited Disease (DLCO >= 40%)	1-Mild COPD	1-Mild COPD
LT043343LU	2.196	209430	Lung-LU	2-Female	75	1-None	1-None	2-No	2-Ever (>100)	1-None		2-No	2-50-80%	2-No	2-No	2-No	2-No	2-COPD/Emphysema	2-Limited Disease (DLCO >= 40%)	2-Moderate COPD	2-Moderate COPD
LT156041LU	2.2043	299693	Lung-LU	2-Female	70	3-Central/Axial	1-None	2-No	2-Ever (>100)	1-None		2-No	2-50-80%	2-No	2-No	1-Yes	1-Yes	2-COPD/Emphysema	2-Limited Disease (DLCO >= 40%)	2-Moderate COPD	2-Moderate COPD
LT032775RU	2.2148	222191	Lung-RU	1-Male	54	4-Evenly distributed	1-None	2-No	2-Ever (>100)	1-None	1-Yes	1-Yes	3-30-50%				2-No	2-COPD/Emphysema	2-Limited Disease (DLCO >= 40%)	3-Severe COPD	3-Severe COPD
LT072387LU	2.2149	70480	Lung-LU	1-Male	54	4-Evenly distributed	1-None	2-No	2-Ever (>100)	1-None	1-Yes	1-Yes	4-<30%	2-No	2-No	2-No	1-Yes	2-COPD/Emphysema	1-Advanced Disease (DLCO < 40%)	4-Very Severe COPD	4-Very Severe COPD
LT070403LL	2.2154	169382	Lung-LL	1-Male	69	3-Central/Axial	1-None	2-No	2-Ever (>100)	1-None	1-Yes	1-Yes	3-30-50%	2-No	2-No	2-No	1-Yes	2-COPD/Emphysema	2-Limited Disease (DLCO >= 40%)	2-Moderate COPD	2-Moderate COPD
LT028044RU	2.2218	75386	Lung-RU	1-Male	77	3-Central/Axial	1-None	2-No	2-Ever (>100)	1-None		2-No	3-30-50%	2-No	2-No	2-No	2-No	2-COPD/Emphysema		3-Severe COPD	3-Severe COPD
LT139051LU	2.2243	58251	Lung-LU	1-Male	77	2-Peripheral/Subpleural	2-Peripheral/Subpleural	2-No	2-Ever (>100)	3-Lower lobe predominant	1-Yes	1-Yes	1->=80%	2-No	3-Unknown	2-No	2-No	2-COPD/Emphysema	1-Advanced Disease (DLCO < 40%)	1-Mild COPD	1-Mild COPD
LT108067RU	2.2409	36015	Lung-RU	1-Male	64	4-Evenly distributed	1-None	2-No	2-Ever (>100)	1-None	1-Yes	1-Yes	4-<30%	2-No	2-No	2-No	1-Yes	2-COPD/Emphysema	1-Advanced Disease (DLCO < 40%)	4-Very Severe COPD	4-Very Severe COPD
LT213735RU	2.2566	210918	Lung-RU	1-Male	76	4-Evenly distributed	1-None	2-No	2-Ever (>100)	1-None		2-No	2-50-80%	2-No	2-No	2-No	1-Yes	2-COPD/Emphysema	2-Limited Disease (DLCO >= 40%)	2-Moderate COPD	2-Moderate COPD
LT165114RU	2.2789	123935	Lung-RU	1-Male	72	3-Central/Axial	1-None	2-No	2-Ever (>100)	1-None	1-Yes	1-Yes	4-<30%	2-No	1-Yes	1-Yes	1-Yes	2-COPD/Emphysema	2-Limited Disease (DLCO >= 40%)	3-Severe COPD	3-Severe COPD
LT134719RU	2.2807	156917	Lung-RU	2-Female	72	3-Central/Axial	1-None	2-No	2-Ever (>100)	1-None		2-No	2-50-80%	1-Yes	2-No	2-No	2-No	2-COPD/Emphysema	2-Limited Disease (DLCO >= 40%)	2-Moderate COPD	2-Moderate COPD
LT255244RU	2.2955	199657	Lung-RU	1-Male	68	2-Peripheral/Subpleural	1-None	2-No	2-Ever (>100)	1-None		2-No	2-50-80%	2-No	1-Yes	1-Yes	1-Yes	2-COPD/Emphysema	2-Limited Disease (DLCO >= 40%)	2-Moderate COPD	2-Moderate COPD
LT186521RU	2.2976	259971	Lung-RU	2-Female	80	4-Evenly distributed	1-None	2-No	2-Ever (>100)	1-None		2-No	2-50-80%	2-No	2-No	2-No	2-No	2-COPD/Emphysema	1-Advanced Disease (DLCO < 40%)	2-Moderate COPD	2-Moderate COPD
LT145162RM	2.3026	84774	Lung-RM	2-Female	74	4-Evenly distributed	1-None	2-No	2-Ever (>100)	1-None		2-No	2-50-80%	2-No	2-No	2-No	1-Yes	2-COPD/Emphysema	2-Limited Disease (DLCO >= 40%)	2-Moderate COPD	2-Moderate COPD
LT038591LU	2.3204	92009	Lung-LU	2-Female	49	4-Evenly distributed	1-None	2-No	2-Ever (>100)	1-None	1-Yes	1-Yes	4-<30%	2-No	2-No	2-No	1-Yes	2-COPD/Emphysema			4-Very Severe COPD
LT024967LU	2.3256	198191	Lung-LU	2-Female	54	4-Evenly distributed	1-None	2-No	2-Ever (>100)	1-None	1-Yes	1-Yes	2-50-80%	2-No	2-No	2-No	1-Yes	2-COPD/Emphysema	2-Limited Disease (DLCO >= 40%)	2-Moderate COPD	2-Moderate COPD
LT037710RU	2.3256	206961	Lung-RU	2-Female	49	2-Peripheral/Subpleural	1-None	2-No	2-Ever (>100)	1-None		2-No	4-<30%	3-Unknown	1-Yes	1-Yes	1-Yes	2-COPD/Emphysema	1-Advanced Disease (DLCO < 40%)	3-Severe COPD	3-Severe COPD
LT126571RU	2.3349	285485	Lung-RU	1-Male	44	4-Evenly distributed	1-None	2-No	2-Ever (>100)	1-None		2-No	3-30-50%	2-No	2-No	2-No	1-Yes	2-COPD/Emphysema	2-Limited Disease (DLCO >= 40%)	4-Very Severe COPD	4-Very Severe COPD
LT134121RU	2.3352	79214	Lung-RU	1-Male	71	4-Evenly distributed	1-None	2-No	2-Ever (>100)	1-None		2-No	4-<30%	2-No	2-No	3-Unknown	1-Yes	2-COPD/Emphysema	1-Advanced Disease (DLCO < 40%)	4-Very Severe COPD	4-Very Severe COPD
LT059975LU	2.3382	161362	Lung-LU	2-Female	60	4-Evenly distributed	1-None	2-No	2-Ever (>100)	1-None	2-No	1-Yes	3-30-50%	1-Yes	1-Yes	1-Yes	1-Yes	2-COPD/Emphysema		3-Severe COPD	3-Severe COPD
LT273284LL	2.3398	184438	Lung-LL	1-Male	68	3-Central/Axial	1-None	2-No	2-Ever (>100)	1-None		2-No	2-50-80%	2-No	2-No	2-No	1-Yes	2-COPD/Emphysema	2-Limited Disease (DLCO >= 40%)	2-Moderate COPD	2-Moderate COPD
LT249811RU	2.3569	48130	Lung-RU	2-Female	73	3-Central/Axial	1-None	2-No	2-Ever (>100)	1-None	1-Yes	1-Yes	2-50-80%	1-Yes	2-No	2-No	1-Yes	2-COPD/Emphysema	2-Limited Disease (DLCO >= 40%)	2-Moderate COPD	2-Moderate COPD
LT155982RU	2.3688	79946	Lung-RU	2-Female	48	3-Central/Axial	1-None	2-No	2-Ever (>100)	1-None		2-No	4-<30%	1-Yes	2-No	2-No	1-Yes	2-COPD/Emphysema	1-Advanced Disease (DLCO < 40%)	4-Very Severe COPD	4-Very Severe COPD
LT244399LU	2.371	229252	Lung-LU	2-Female	67	4-Evenly distributed	1-None	2-No	2-Ever (>100)	1-None		2-No	2-50-80%	2-No	2-No	2-No	1-Yes	2-COPD/Emphysema	2-Limited Disease (DLCO >= 40%)	2-Moderate COPD	2-Moderate COPD
LT235584RU	2.3934	191292	Lung-RU	1-Male	60	4-Evenly distributed	1-None	2-No	2-Ever (>100)	1-None	1-Yes	2-No	4-<30%	3-Unknown	1-Yes	1-Yes	1-Yes	2-COPD/Emphysema	1-Advanced Disease (DLCO < 40%)	4-Very Severe COPD	4-Very Severe COPD
LT025997RU	2.3976	289552	Lung-RU	1-Male	67	4-Evenly distributed	2-Peripheral/Subpleural	2-No	2-Ever (>100)	3-Lower lobe predominant	1-Yes	1-Yes	2-50-80%	1-Yes	2-No	2-No	1-Yes	2-COPD/Emphysema	1-Advanced Disease (DLCO < 40%)	1-Mild COPD	1-Mild COPD
LT081498RL	2.3998	211967	Lung-RL	2-Female	70	4-Evenly distributed	1-None	2-No	2-Ever (>100)	1-None		2-No	3-30-50%	2-No	2-No	2-No	1-Yes	2-COPD/Emphysema	1-Advanced Disease (DLCO < 40%)	3-Severe COPD	3-Severe COPD
LT089723LL	2.459	101521	Lung-LL	1-Male	74	3-Central/Axial	1-None	2-No	2-Ever (>100)	1-None	1-Yes	1-Yes	2-50-80%	2-No	2-No	1-Yes	1-Yes	2-COPD/Emphysema	2-Limited Disease (DLCO >= 40%)		2-Moderate COPD
LT010491LL	2.466	180409	Lung-LL	1-Male	78	3-Central/Axial	1-None	2-No	2-Ever (>100)	1-None	1-Yes	1-Yes	2-50-80%	2-No	2-No	2-No	1-Yes	2-COPD/Emphysema	2-Limited Disease (DLCO >= 40%)	2-Moderate COPD	2-Moderate COPD
LT237439RU	2.5064	125684	Lung-RU	1-Male	60	4-Evenly distributed	1-None	2-No	2-Ever (>100)	1-None		2-No	2-50-80%	2-No	1-Yes	1-Yes	1-Yes	2-COPD/Emphysema	2-Limited Disease (DLCO >= 40%)	2-Moderate COPD	2-Moderate COPD
LT136415RU	2.5136	18472	Lung-RU	2-Female	53	4-Evenly distributed	1-None	2-No	2-Ever (>100)	1-None		2-No	4-<30%	1-Yes	1-Yes	1-Yes	1-Yes	2-COPD/Emphysema	1-Advanced Disease (DLCO < 40%)	4-Very Severe COPD	4-Very Severe COPD
LT243058RU	2.5138	113297	Lung-RU	1-Male	54	2-Peripheral/Subpleural	1-None	2-No	2-Ever (>100)	1-None	2-No	2-No	4-<30%	1-Yes	1-Yes	1-Yes	1-Yes	2-COPD/Emphysema	1-Advanced Disease (DLCO < 40%)	4-Very Severe COPD	4-Very Severe COPD
LT034821RU	2.5265	268346	Lung-RU	2-Female	77	4-Evenly distributed	1-None	2-No	2-Ever (>100)	1-None	1-Yes	1-Yes	3-30-50%	2-No	1-Yes	1-Yes	1-Yes	2-COPD/Emphysema	1-Advanced Disease (DLCO < 40%)	3-Severe COPD	3-Severe COPD
LT056627RU	2.575	254559	Lung-RU	1-Male	69	3-Central/Axial	1-None	2-No	2-Ever (>100)	1-None		2-No	4-<30%	2-No	2-No	2-No	1-Yes	2-COPD/Emphysema	2-Limited Disease (DLCO >= 40%)	3-Severe COPD	3-Severe COPD
LT081077RU	2.5844	244843	Lung-RU	1-Male	69	2-Peripheral/Subpleural	1-None	2-No	2-Ever (>100)	1-None	1-Yes	1-Yes	2-50-80%	2-No	2-No	2-No	1-Yes	2-COPD/Emphysema	2-Limited Disease (DLCO >= 40%)	2-Moderate COPD	2-Moderate COPD
LT123457RU	2.5882	44392	Lung-RU	2-Female	65	4-Evenly distributed	1-None	2-No	2-Ever (>100)	1-None		2-No	1->=80%	2-No	2-No	2-No	1-Yes	2-COPD/Emphysema	2-Limited Disease (DLCO >= 40%)	0-At Risk	0-At Risk
LT152653LU	2.5989	40598	Lung-LU	1-Male	72	4-Evenly distributed	1-None	2-No	2-Ever (>100)	1-None	1-Yes	1-Yes	3-30-50%	2-No	2-No	2-No	1-Yes	2-COPD/Emphysema	2-Limited Disease (DLCO >= 40%)	2-Moderate COPD	2-Moderate COPD
LT083759RL	2.6205	221323	Lung-RL	1-Male	73	3-Central/Axial	2-Peripheral/Subpleural	2-No	2-Ever (>100)	3-Lower lobe predominant	1-Yes	1-Yes	2-50-80%	2-No	2-No	2-No	1-Yes	2-COPD/Emphysema	2-Limited Disease (DLCO >= 40%)	2-Moderate COPD	2-Moderate COPD
LT159988RL	2.6327	150521	Lung-RL	2-Female	60	4-Evenly distributed	1-None	2-No	2-Ever (>100)	1-None	1-Yes	2-No	4-<30%	3-Unknown	3-Unknown	3-Unknown	1-Yes	2-COPD/Emphysema	1-Advanced Disease (DLCO < 40%)		4-Very Severe COPD
LT075462RU	2.6412	233376	Lung-RU	2-Female	71	4-Evenly distributed	1-None	2-No	2-Ever (>100)	1-None		2-No	3-30-50%	2-No	3-Unknown	1-Yes	1-Yes	2-COPD/Emphysema	2-Limited Disease (DLCO >= 40%)	3-Severe COPD	3-Severe COPD
LT152979LL	2.6819	232934	Lung-LL	2-Female	61	4-Evenly distributed	1-None	2-No	2-Ever (>100)	1-None	1-Yes	2-No	2-50-80%	2-No	2-No	2-No	1-Yes	2-COPD/Emphysema	2-Limited Disease (DLCO >= 40%)	2-Moderate COPD	2-Moderate COPD
LT125775RU	2.7138	159404	Lung-RU	2-Female	58	4-Evenly distributed	4-Evenly distributed	2-No	2-Ever (>100)	4-Diffuse		2-No	2-50-80%	2-No	2-No	2-No	1-Yes	2-COPD/Emphysema	2-Limited Disease (DLCO >= 40%)	2-Moderate COPD	2-Moderate COPD
LT100984RL	2.7259	280631	Lung-RL	1-Male	72	3-Central/Axial	1-None	2-No	2-Ever (>100)	1-None	1-Yes	1-Yes	3-30-50%	2-No	2-No	2-No	1-Yes	2-COPD/Emphysema	2-Limited Disease (DLCO >= 40%)	3-Severe COPD	3-Severe COPD
LT285906LL	2.7266	151312	Lung-LL	2-Female	61	3-Central/Axial	1-None	2-No	2-Ever (>100)	1-None	1-Yes	2-No	3-30-50%	2-No	2-No	2-No	1-Yes	2-COPD/Emphysema	2-Limited Disease (DLCO >= 40%)	2-Moderate COPD	2-Moderate COPD
LT166565RU	2.7345	7718	Lung-RU	2-Female	66	3-Central/Axial	1-None	2-No	2-Ever (>100)	1-None	1-Yes	1-Yes	4-<30%	2-No	2-No	2-No	1-Yes	2-COPD/Emphysema	1-Advanced Disease (DLCO < 40%)
LT206010LU	2.8032	80965	Lung-LU	1-Male	74	3-Central/Axial	1-None	2-No	2-Ever (>100)	1-None	1-Yes	1-Yes	2-50-80%	2-No	2-No	2-No	1-Yes	2-COPD/Emphysema	2-Limited Disease (DLCO >= 40%)	2-Moderate COPD	2-Moderate COPD
LT058691LU	2.805	163623	Lung-LU	1-Male	69	4-Evenly distributed	1-None	2-No	2-Ever (>100)	1-None		2-No	4-<30%	1-Yes	1-Yes	1-Yes	1-Yes	2-COPD/Emphysema	1-Advanced Disease (DLCO < 40%)	4-Very Severe COPD	4-Very Severe COPD
LT284144LU	2.8189	232953	Lung-LU	1-Male	60	4-Evenly distributed	1-None	2-No	2-Ever (>100)	1-None		2-No	2-50-80%	2-No	2-No	2-No	1-Yes	2-COPD/Emphysema	1-Advanced Disease (DLCO < 40%)		2-Moderate COPD
LT185970RL	2.825	296881	Lung-RL	2-Female	78	4-Evenly distributed	1-None	2-No	2-Ever (>100)	1-None		2-No	2-50-80%	1-Yes	2-No	2-No	1-Yes	2-COPD/Emphysema	2-Limited Disease (DLCO >= 40%)	2-Moderate COPD	2-Moderate COPD
LT194990RU	2.8307	251731	Lung-RU	2-Female	63	4-Evenly distributed	1-None	2-No	2-Ever (>100)	1-None		2-No	4-<30%	2-No	2-No	2-No	2-No	2-COPD/Emphysema		4-Very Severe COPD	4-Very Severe COPD
LT196677RU	2.8402	21441	Lung-RU	2-Female	66	4-Evenly distributed	1-None	2-No	2-Ever (>100)	1-None		2-No	4-<30%	1-Yes	2-No	1-Yes	1-Yes	2-COPD/Emphysema	1-Advanced Disease (DLCO < 40%)	4-Very Severe COPD	4-Very Severe COPD
LT139691RU	2.8492	61269	Lung-RU	2-Female	62	4-Evenly distributed	1-None	2-No	2-Ever (>100)	1-None		2-No	4-<30%	2-No	2-No	2-No	1-Yes	2-COPD/Emphysema		4-Very Severe COPD	4-Very Severe COPD
LT245031LL	2.875	58840	Lung-LL	1-Male	60	2-Peripheral/Subpleural	4-Evenly distributed	2-No	2-Ever (>100)	4-Diffuse		2-No	2-50-80%	2-No	2-No	2-No	1-Yes	2-COPD/Emphysema	2-Limited Disease (DLCO >= 40%)	2-Moderate COPD	2-Moderate COPD
LT050246RU	2.9015	292	Lung-RU	2-Female	59	3-Central/Axial	1-None	2-No	2-Ever (>100)	1-None		2-No	4-<30%	1-Yes	2-No	2-No	1-Yes	2-COPD/Emphysema	1-Advanced Disease (DLCO < 40%)		4-Very Severe COPD
LT270247RU	2.9029	132735	Lung-RU	1-Male	64	4-Evenly distributed	1-None	2-No	2-Ever (>100)	1-None	1-Yes	1-Yes	4-<30%	2-No	2-No	2-No	1-Yes	2-COPD/Emphysema	2-Limited Disease (DLCO >= 40%)	4-Very Severe COPD	4-Very Severe COPD
LT203541RU	2.9119	173951	Lung-RU	1-Male	68	1-None	1-None	2-No	2-Ever (>100)	1-None	1-Yes	1-Yes	2-50-80%	2-No	2-No	2-No	1-Yes	2-COPD/Emphysema	2-Limited Disease (DLCO >= 40%)	2-Moderate COPD	2-Moderate COPD
LT154785RU	2.9144	233983	Lung-RU	1-Male	68	4-Evenly distributed	1-None	2-No	2-Ever (>100)	1-None		2-No		1-Yes	2-No	2-No	1-Yes	2-COPD/Emphysema	1-Advanced Disease (DLCO < 40%)	4-Very Severe COPD	4-Very Severe COPD
LT233620RU	2.9182	110891	Lung-RU	1-Male	64	4-Evenly distributed	1-None	2-No	2-Ever (>100)	1-None	1-Yes	1-Yes	3-30-50%	2-No	1-Yes	1-Yes	1-Yes	2-COPD/Emphysema	1-Advanced Disease (DLCO < 40%)	3-Severe COPD	3-Severe COPD
LT291578RU	2.9476	274166	Lung-RU	1-Male	53	4-Evenly distributed	1-None	2-No	2-Ever (>100)	1-None	1-Yes	1-Yes	4-<30%	2-No	1-Yes	2-No	1-Yes	2-COPD/Emphysema	1-Advanced Disease (DLCO < 40%)		4-Very Severe COPD
LT084038RM	2.9518	225223	Lung-RM	1-Male	67	1-None	1-None	2-No	2-Ever (>100)	1-None		2-No	2-50-80%	1-Yes	1-Yes	2-No	1-Yes	2-COPD/Emphysema	2-Limited Disease (DLCO >= 40%)	2-Moderate COPD	2-Moderate COPD
LT246702RU	2.9705	214196	Lung-RU	1-Male	68	2-Peripheral/Subpleural	1-None	2-No	2-Ever (>100)	1-None		2-No	1->=80%	2-No	2-No	2-No	1-Yes	2-COPD/Emphysema	2-Limited Disease (DLCO >= 40%)		1-Mild COPD
LT198062LL	2.9706	176209	Lung-LL	2-Female	59	3-Central/Axial	1-None	2-No	2-Ever (>100)	1-None		2-No	2-50-80%	1-Yes	1-Yes	1-Yes	1-Yes	2-COPD/Emphysema	2-Limited Disease (DLCO >= 40%)	2-Moderate COPD	2-Moderate COPD
LT291449RL	2.9831	159060	Lung-RL	1-Male	60	3-Central/Axial	1-None	2-No	2-Ever (>100)	1-None		2-No	4-<30%	1-Yes	2-No	2-No	1-Yes	2-COPD/Emphysema	1-Advanced Disease (DLCO < 40%)	4-Very Severe COPD	4-Very Severe COPD
LT274443LU	3.0008	159438	Lung-LU	1-Male	58	3-Central/Axial	1-None	2-No	2-Ever (>100)	1-None		2-No	3-30-50%	2-No	2-No	2-No	1-Yes	2-COPD/Emphysema	1-Advanced Disease (DLCO < 40%)	3-Severe COPD	3-Severe COPD
LT262371RM	3.0263	10601	Lung-RM	1-Male	68	4-Evenly distributed	1-None	2-No	2-Ever (>100)	1-None		2-No	3-30-50%	1-Yes	1-Yes	1-Yes	1-Yes	2-COPD/Emphysema	2-Limited Disease (DLCO >= 40%)	2-Moderate COPD	2-Moderate COPD
LT200930RL	3.0681	104789	Lung-RL	2-Female	78	4-Evenly distributed	1-None	2-No	2-Ever (>100)	1-None		2-No	2-50-80%	2-No	2-No	2-No	1-Yes	2-COPD/Emphysema			2-Moderate COPD
LT242420LU	3.0797	52181	Lung-LU	1-Male	63	4-Evenly distributed	1-None	2-No	2-Ever (>100)	1-None	1-Yes	1-Yes	4-<30%	2-No	1-Yes	1-Yes	1-Yes	2-COPD/Emphysema	1-Advanced Disease (DLCO < 40%)	4-Very Severe COPD	4-Very Severe COPD
LT046180RU	3.0803	297959	Lung-RU	2-Female	56	4-Evenly distributed	1-None	2-No	2-Ever (>100)	1-None	1-Yes	1-Yes	4-<30%	2-No	3-Unknown	3-Unknown	1-Yes	2-COPD/Emphysema	1-Advanced Disease (DLCO < 40%)	4-Very Severe COPD	4-Very Severe COPD
LT177956LL	3.1028	294046	Lung-LL	1-Male	74	4-Evenly distributed	1-None	2-No	2-Ever (>100)	1-None	1-Yes	1-Yes	2-50-80%	2-No	2-No	2-No	1-Yes	2-COPD/Emphysema	2-Limited Disease (DLCO >= 40%)	2-Moderate COPD	2-Moderate COPD
LT034070LU	3.1176	25671	Lung-LU	2-Female	73	4-Evenly distributed	1-None	2-No	2-Ever (>100)	1-None	1-Yes	2-No	2-50-80%	2-No	1-Yes	2-No	1-Yes	2-COPD/Emphysema	2-Limited Disease (DLCO >= 40%)	2-Moderate COPD	2-Moderate COPD
LT060406RL	3.1341	146154	Lung-RL	1-Male	76	4-Evenly distributed	1-None	2-No	2-Ever (>100)	1-None	1-Yes	1-Yes	2-50-80%	3-Unknown	3-Unknown	3-Unknown	1-Yes	2-COPD/Emphysema	2-Limited Disease (DLCO >= 40%)		2-Moderate COPD
LT291673RM	3.1578	291013	Lung-RM	1-Male	79	1-None	1-None	2-No	2-Ever (>100)	1-None	1-Yes	1-Yes	3-30-50%	2-No	2-No	2-No	1-Yes	2-COPD/Emphysema	2-Limited Disease (DLCO >= 40%)	2-Moderate COPD	2-Moderate COPD
LT144769RL	3.1589	50815	Lung-RL	2-Female	60	4-Evenly distributed	1-None	2-No	2-Ever (>100)	1-None		2-No	2-50-80%	2-No	2-No	2-No	1-Yes	2-COPD/Emphysema	2-Limited Disease (DLCO >= 40%)	2-Moderate COPD	2-Moderate COPD
LT262496LU	3.1697	216218	Lung-LU	2-Female	59	3-Central/Axial	1-None	2-No	2-Ever (>100)	1-None		2-No	4-<30%	2-No	2-No	2-No	1-Yes	2-COPD/Emphysema			4-Very Severe COPD
LT192758RU	3.2003	144659	Lung-RU	1-Male	76	3-Central/Axial	1-None	2-No	2-Ever (>100)	1-None		2-No	1->=80%	1-Yes	2-No	1-Yes	1-Yes	2-COPD/Emphysema	2-Limited Disease (DLCO >= 40%)		1-Mild COPD
LT208505LU	3.2447	38515	Lung-LU	1-Male	78	3-Central/Axial	1-None	2-No	2-Ever (>100)	1-None		2-No	1->=80%	2-No	2-No	2-No	2-No	2-COPD/Emphysema	2-Limited Disease (DLCO >= 40%)	1-Mild COPD	1-Mild COPD
LT051993RU	3.2518	191622	Lung-RU	1-Male	58	4-Evenly distributed	1-None	2-No	2-Ever (>100)	1-None	1-Yes	1-Yes	4-<30%	2-No	2-No	2-No	2-No	2-COPD/Emphysema	2-Limited Disease (DLCO >= 40%)	3-Severe COPD	3-Severe COPD
LT024106RU	3.2575	181864	Lung-RU	2-Female	61	1-None	1-None	2-No	2-Ever (>100)	1-None	2-No	1-Yes	2-50-80%	2-No	2-No	2-No	1-Yes	2-COPD/Emphysema
LT051568RU	3.2625	171594	Lung-RU	1-Male	70	1-None	1-None	2-No	2-Ever (>100)	1-None		2-No	3-30-50%	2-No	2-No	2-No	1-Yes	2-COPD/Emphysema	2-Limited Disease (DLCO >= 40%)	2-Moderate COPD	2-Moderate COPD
LT197511LU	3.2773	137230	Lung-LU	2-Female	82	3-Central/Axial	1-None	2-No	2-Ever (>100)	1-None		2-No	2-50-80%	2-No	2-No	2-No	1-Yes	2-COPD/Emphysema	1-Advanced Disease (DLCO < 40%)	2-Moderate COPD	2-Moderate COPD
LT032411RU	3.2835	238416	Lung-RU	1-Male	91	4-Evenly distributed	1-None	2-No	2-Ever (>100)	1-None	1-Yes	1-Yes	1->=80%	2-No	2-No	2-No	1-Yes	2-COPD/Emphysema	2-Limited Disease (DLCO >= 40%)	1-Mild COPD	1-Mild COPD
LT294945LU	3.285	136965	Lung-LU	2-Female	52	4-Evenly distributed	1-None	2-No	2-Ever (>100)	1-None	1-Yes	1-Yes	4-<30%	1-Yes	1-Yes	1-Yes	1-Yes	2-COPD/Emphysema		4-Very Severe COPD	4-Very Severe COPD
LT263636RU	3.2861	255670	Lung-RU	1-Male	68	4-Evenly distributed	1-None	2-No	2-Ever (>100)	1-None	2-No	2-No	4-<30%	1-Yes	1-Yes	1-Yes	1-Yes	2-COPD/Emphysema	2-Limited Disease (DLCO >= 40%)	3-Severe COPD	3-Severe COPD
LT043798LU	3.2905	219054	Lung-LU	2-Female	59	4-Evenly distributed	1-None	2-No	2-Ever (>100)	1-None		2-No	2-50-80%	1-Yes	2-No	2-No	1-Yes	2-COPD/Emphysema	2-Limited Disease (DLCO >= 40%)	2-Moderate COPD	2-Moderate COPD
LT140046RU	3.2915	119276	Lung-RU	1-Male	66	3-Central/Axial	1-None	2-No	2-Ever (>100)	1-None		2-No	3-30-50%	2-No	2-No	2-No	1-Yes	2-COPD/Emphysema	2-Limited Disease (DLCO >= 40%)		3-Severe COPD
LT178967RL	3.3088	247527	Lung-RL	2-Female	72	2-Peripheral/Subpleural	1-None	2-No	2-Ever (>100)	1-None		2-No	2-50-80%	1-Yes	2-No	2-No	1-Yes	2-COPD/Emphysema	2-Limited Disease (DLCO >= 40%)	1-Mild COPD	1-Mild COPD
LT203231RM	3.3211	59870	Lung-RM	2-Female	58	3-Central/Axial	1-None	2-No	2-Ever (>100)	1-None		2-No	2-50-80%	2-No	1-Yes	1-Yes	1-Yes	2-COPD/Emphysema	2-Limited Disease (DLCO >= 40%)	2-Moderate COPD	2-Moderate COPD
LT282031RU	3.3252	84918	Lung-RU	1-Male	72	3-Central/Axial	1-None	2-No	2-Ever (>100)	1-None		2-No	3-30-50%	2-No	2-No	2-No	1-Yes	2-COPD/Emphysema	2-Limited Disease (DLCO >= 40%)	3-Severe COPD	3-Severe COPD
LT161707RU	3.328	25557	Lung-RU	1-Male	70	3-Central/Axial	1-None	2-No	2-Ever (>100)	1-None	2-No	1-Yes	4-<30%	2-No	2-No	2-No	1-Yes	2-COPD/Emphysema	1-Advanced Disease (DLCO < 40%)	4-Very Severe COPD	4-Very Severe COPD
LT042988LU	3.3298	151901	Lung-LU	1-Male	56	4-Evenly distributed	1-None	2-No	2-Ever (>100)	1-None	1-Yes	1-Yes	4-<30%	2-No	1-Yes	1-Yes	1-Yes	2-COPD/Emphysema			4-Very Severe COPD
LT211728RU	3.3355	275181	Lung-RU	1-Male	79	3-Central/Axial	1-None	2-No	2-Ever (>100)	1-None		2-No	2-50-80%	2-No	2-No	2-No	1-Yes	2-COPD/Emphysema		2-Moderate COPD	2-Moderate COPD
LT175949LL	3.3368	43214	Lung-LL	1-Male	74	2-Peripheral/Subpleural	1-None	2-No	2-Ever (>100)	1-None	1-Yes	2-No	2-50-80%	2-No	2-No	2-No	1-Yes	2-COPD/Emphysema	2-Limited Disease (DLCO >= 40%)	1-Mild COPD	1-Mild COPD
LT126293RU	3.3456	29548	Lung-RU	1-Male	57	4-Evenly distributed	1-None	2-No	2-Ever (>100)	1-None	1-Yes	1-Yes	1->=80%	3-Unknown	3-Unknown	3-Unknown	1-Yes	2-COPD/Emphysema	2-Limited Disease (DLCO >= 40%)	1-Mild COPD	1-Mild COPD
LT084831RU	3.3521	184921	Lung-RU	1-Male	48	1-None	1-None	2-No	2-Ever (>100)	1-None		2-No	2-50-80%	2-No	2-No	2-No	1-Yes	2-COPD/Emphysema	2-Limited Disease (DLCO >= 40%)
LT157177RU	3.3612	186244	Lung-RU	1-Male	59	3-Central/Axial	1-None	2-No	2-Ever (>100)	1-None		2-No	2-50-80%	2-No	2-No	2-No	1-Yes	2-COPD/Emphysema		2-Moderate COPD	2-Moderate COPD
LT178929RL	3.3941	276231	Lung-RL	1-Male	77	2-Peripheral/Subpleural	2-Peripheral/Subpleural	2-No	2-Ever (>100)	4-Diffuse		2-No	1->=80%	2-No	2-No	2-No	1-Yes	2-COPD/Emphysema	2-Limited Disease (DLCO >= 40%)		1-Mild COPD
LT059224RL	3.4375	186517	Lung-RL	1-Male	77	1-None	1-None	2-No	2-Ever (>100)	1-None		2-No	1->=80%	2-No	2-No	2-No	1-Yes	2-COPD/Emphysema	2-Limited Disease (DLCO >= 40%)	0-At Risk	0-At Risk
LT132625RU	3.4382	115319	Lung-RU	2-Female	63	4-Evenly distributed	1-None	2-No	2-Ever (>100)	1-None		2-No	4-<30%	1-Yes	2-No	2-No	2-No	2-COPD/Emphysema	1-Advanced Disease (DLCO < 40%)	4-Very Severe COPD	4-Very Severe COPD
LT271851LU	3.4396	252910	Lung-LU	1-Male	77	4-Evenly distributed	1-None	2-No	2-Ever (>100)	1-None	2-No	1-Yes	2-50-80%	2-No	2-No	2-No	1-Yes	2-COPD/Emphysema	2-Limited Disease (DLCO >= 40%)	2-Moderate COPD	2-Moderate COPD
LT012861RU	3.4411	60698	Lung-RU	1-Male	51	2-Peripheral/Subpleural	1-None	2-No	2-Ever (>100)	1-None	2-No	2-No	4-<30%	2-No	3-Unknown	1-Yes	1-Yes	2-COPD/Emphysema	1-Advanced Disease (DLCO < 40%)		4-Very Severe COPD
LT112597RU	3.4419	249591	Lung-RU	1-Male	69	4-Evenly distributed	1-None	2-No	2-Ever (>100)	1-None		2-No	2-50-80%	2-No	2-No	2-No	2-No	2-COPD/Emphysema	2-Limited Disease (DLCO >= 40%)	2-Moderate COPD	2-Moderate COPD
LT215341RU	3.4435	176395	Lung-RU	2-Female	52	4-Evenly distributed	1-None	2-No	2-Ever (>100)	1-None		2-No	4-<30%	3-Unknown	1-Yes	3-Unknown	1-Yes	2-COPD/Emphysema			4-Very Severe COPD
LT277036RU	3.453	66677	Lung-RU	1-Male	50	3-Central/Axial	1-None	2-No	2-Ever (>100)	1-None	1-Yes	1-Yes	4-<30%	1-Yes	2-No	2-No	1-Yes	2-COPD/Emphysema	2-Limited Disease (DLCO >= 40%)	4-Very Severe COPD	4-Very Severe COPD
LT184423LL	3.4579	187441	Lung-LL	2-Female	76	3-Central/Axial	1-None	2-No	2-Ever (>100)	1-None	2-No	1-Yes	2-50-80%	2-No	2-No	1-Yes	1-Yes	2-COPD/Emphysema	2-Limited Disease (DLCO >= 40%)	2-Moderate COPD	2-Moderate COPD
LT002501RL	3.4958	236853	Lung-RL	1-Male	65	4-Evenly distributed	2-Peripheral/Subpleural	2-No	2-Ever (>100)	3-Lower lobe predominant	1-Yes	1-Yes	3-30-50%	2-No	1-Yes	2-No	1-Yes	2-COPD/Emphysema	1-Advanced Disease (DLCO < 40%)	2-Moderate COPD	2-Moderate COPD
LT150981RU	3.4976	116588	Lung-RU	2-Female	57	3-Central/Axial	1-None	2-No	2-Ever (>100)	1-None		2-No	2-50-80%	2-No	2-No	2-No	1-Yes	2-COPD/Emphysema	2-Limited Disease (DLCO >= 40%)
LT184347RU	3.5011	47353	Lung-RU	1-Male	82	2-Peripheral/Subpleural	1-None	2-No	2-Ever (>100)	1-None		2-No	2-50-80%	2-No	2-No	2-No	1-Yes	2-COPD/Emphysema	2-Limited Disease (DLCO >= 40%)	2-Moderate COPD	2-Moderate COPD
LT245983LU	3.5032	74121	Lung-LU	1-Male	63	3-Central/Axial	1-None	2-No	2-Ever (>100)	1-None		2-No	4-<30%	2-No	2-No	2-No	1-Yes	2-COPD/Emphysema	1-Advanced Disease (DLCO < 40%)	4-Very Severe COPD	4-Very Severe COPD
LT106557LU	3.5237	15799	Lung-LU	2-Female	56	4-Evenly distributed	1-None	2-No	2-Ever (>100)	1-None		2-No	4-<30%	1-Yes	2-No	2-No	1-Yes	2-COPD/Emphysema	1-Advanced Disease (DLCO < 40%)		4-Very Severe COPD
LT086542RL	3.526	18449	Lung-RL	2-Female	81	3-Central/Axial	2-Peripheral/Subpleural	2-No	2-Ever (>100)	2-Upper lobe predominant		2-No	2-50-80%	2-No	2-No	2-No	1-Yes	2-COPD/Emphysema	2-Limited Disease (DLCO >= 40%)	1-Mild COPD	1-Mild COPD
LT198134LU	3.5333	287272	Lung-LU	2-Female	48	4-Evenly distributed	1-None	2-No	2-Ever (>100)	1-None	1-Yes	1-Yes	4-<30%	1-Yes	1-Yes	1-Yes	1-Yes	2-COPD/Emphysema	2-Limited Disease (DLCO >= 40%)	4-Very Severe COPD	4-Very Severe COPD
LT127070RL	3.553	83801	Lung-RL	1-Male	69	2-Peripheral/Subpleural	1-None	2-No	2-Ever (>100)	1-None		2-No	2-50-80%	1-Yes	2-No	1-Yes	1-Yes	2-COPD/Emphysema	2-Limited Disease (DLCO >= 40%)	2-Moderate COPD	2-Moderate COPD
LT282467LL	3.5597	213845	Lung-LL	1-Male	59	4-Evenly distributed	1-None	2-No	2-Ever (>100)	1-None	1-Yes	1-Yes	3-30-50%	3-Unknown	2-No	3-Unknown	1-Yes	2-COPD/Emphysema	2-Limited Disease (DLCO >= 40%)	3-Severe COPD	3-Severe COPD
LT095342LU	3.5938	198904	Lung-LU	1-Male	60	1-None	1-None	2-No	2-Ever (>100)	1-None		2-No	3-30-50%	1-Yes	2-No	2-No	2-No	2-COPD/Emphysema		3-Severe COPD	3-Severe COPD
LT162479RU	3.6036	61952	Lung-RU	2-Female	70	4-Evenly distributed	1-None	2-No	2-Ever (>100)	1-None		2-No	3-30-50%	1-Yes	1-Yes	1-Yes	1-Yes	2-COPD/Emphysema	1-Advanced Disease (DLCO < 40%)	3-Severe COPD	3-Severe COPD
LT195871RU	3.6135	144371	Lung-RU	1-Male	73	4-Evenly distributed	1-None	2-No	2-Ever (>100)	1-None		2-No	2-50-80%	2-No	2-No	2-No	1-Yes	2-COPD/Emphysema	2-Limited Disease (DLCO >= 40%)	2-Moderate COPD	2-Moderate COPD
LT110408RU	3.6203	228571	Lung-RU	1-Male	68	4-Evenly distributed	1-None	2-No	2-Ever (>100)	1-None	1-Yes	1-Yes	4-<30%	2-No	2-No	1-Yes	1-Yes	2-COPD/Emphysema	1-Advanced Disease (DLCO < 40%)	4-Very Severe COPD	4-Very Severe COPD
LT216419RL	3.6327	261466	Lung-RL	2-Female	78	3-Central/Axial	1-None	2-No	2-Ever (>100)	1-None	1-Yes	1-Yes	2-50-80%	2-No	1-Yes	2-No	1-Yes	2-COPD/Emphysema	2-Limited Disease (DLCO >= 40%)	2-Moderate COPD	2-Moderate COPD
LT147658RU	3.6421	115562	Lung-RU	2-Female	57	4-Evenly distributed	1-None	2-No	2-Ever (>100)	1-None		2-No	4-<30%	2-No	2-No	2-No	1-Yes	2-COPD/Emphysema	1-Advanced Disease (DLCO < 40%)	4-Very Severe COPD	4-Very Severe COPD
LT122336LU	3.6558	179451	Lung-LU	1-Male	66	4-Evenly distributed	1-None	2-No	2-Ever (>100)	1-None		2-No	3-30-50%	2-No	2-No	2-No	1-Yes	2-COPD/Emphysema	2-Limited Disease (DLCO >= 40%)	2-Moderate COPD	2-Moderate COPD
LT208778RU	3.6605	122188	Lung-RU	1-Male	73	4-Evenly distributed	1-None	2-No	2-Ever (>100)	1-None		2-No	4-<30%	1-Yes	2-No	2-No	1-Yes	2-COPD/Emphysema		4-Very Severe COPD	4-Very Severe COPD
LT126327LU	3.6947	26424	Lung-LU	1-Male	81	3-Central/Axial	1-None	2-No	2-Ever (>100)	1-None	2-No	1-Yes	2-50-80%	2-No	2-No	2-No	2-No	2-COPD/Emphysema	2-Limited Disease (DLCO >= 40%)	2-Moderate COPD	2-Moderate COPD
LT242530RU	3.6985	201721	Lung-RU	2-Female	78	3-Central/Axial	1-None	2-No	2-Ever (>100)	1-None		2-No	2-50-80%	2-No	2-No	2-No	1-Yes	2-COPD/Emphysema		2-Moderate COPD	2-Moderate COPD
LT059865RU	3.7063	274644	Lung-RU	1-Male	67	3-Central/Axial	1-None	2-No	2-Ever (>100)	1-None		2-No	3-30-50%	2-No	2-No	2-No	1-Yes	2-COPD/Emphysema	1-Advanced Disease (DLCO < 40%)	3-Severe COPD	3-Severe COPD
LT137832LU	3.7253	233854	Lung-LU	1-Male	63	4-Evenly distributed	1-None	2-No	2-Ever (>100)	1-None	2-No	1-Yes	2-50-80%	2-No	2-No	2-No	2-No	2-COPD/Emphysema	2-Limited Disease (DLCO >= 40%)	2-Moderate COPD	2-Moderate COPD
LT017275LL	3.7261	108579	Lung-LL	2-Female	71	2-Peripheral/Subpleural	1-None	2-No	2-Ever (>100)	1-None		2-No	3-30-50%	2-No	2-No	2-No	1-Yes	2-COPD/Emphysema	2-Limited Disease (DLCO >= 40%)	3-Severe COPD	3-Severe COPD
LT024952RU	3.7276	6711	Lung-RU	2-Female	61	3-Central/Axial	1-None	2-No	2-Ever (>100)	1-None		2-No	4-<30%	2-No	2-No	2-No	1-Yes	2-COPD/Emphysema			4-Very Severe COPD
LT244480LU	3.7992	49614	Lung-LU	1-Male	63	4-Evenly distributed	1-None	2-No	2-Ever (>100)	1-None		2-No	4-<30%	2-No	1-Yes	1-Yes	1-Yes	2-COPD/Emphysema	2-Limited Disease (DLCO >= 40%)	4-Very Severe COPD	4-Very Severe COPD
LT255718RU	3.8026	272178	Lung-RU	2-Female	57	3-Central/Axial	1-None	2-No	2-Ever (>100)	1-None	2-No	1-Yes	4-<30%	1-Yes	1-Yes	1-Yes	1-Yes	2-COPD/Emphysema	1-Advanced Disease (DLCO < 40%)		4-Very Severe COPD
LT190004RU	3.8129	167523	Lung-RU	2-Female	57	4-Evenly distributed	1-None	2-No	2-Ever (>100)	1-None	1-Yes	1-Yes	2-50-80%	2-No	2-No	2-No	1-Yes	2-COPD/Emphysema	2-Limited Disease (DLCO >= 40%)	2-Moderate COPD	2-Moderate COPD
LT112563LL	3.8345	14769	Lung-LL	1-Male	73	1-None	1-None	2-No	2-Ever (>100)	1-None	1-Yes	1-Yes	1->=80%	2-No	2-No	2-No	2-No	2-COPD/Emphysema	2-Limited Disease (DLCO >= 40%)	1-Mild COPD	1-Mild COPD
LT169564RU	3.8361	178895	Lung-RU	1-Male	59	1-None	1-None	2-No	2-Ever (>100)	1-None		2-No	1->=80%	2-No	1-Yes	1-Yes	1-Yes	2-COPD/Emphysema	2-Limited Disease (DLCO >= 40%)	1-Mild COPD	1-Mild COPD
LT028427LU	3.8439	179691	Lung-LU	2-Female	64	3-Central/Axial	1-None	2-No	2-Ever (>100)	1-None		2-No	4-<30%	2-No	2-No	2-No	1-Yes	2-COPD/Emphysema	1-Advanced Disease (DLCO < 40%)	3-Severe COPD	3-Severe COPD
LT286056RU	3.9513	168788	Lung-RU	2-Female	58	4-Evenly distributed	1-None	2-No	2-Ever (>100)	1-None		2-No	4-<30%	1-Yes	1-Yes	1-Yes	1-Yes	2-COPD/Emphysema	2-Limited Disease (DLCO >= 40%)	4-Very Severe COPD	4-Very Severe COPD
LT229669RU	4.0287	258076	Lung-RU	2-Female	61	4-Evenly distributed	1-None	2-No	2-Ever (>100)	1-None		2-No	4-<30%	1-Yes	1-Yes	1-Yes	1-Yes	2-COPD/Emphysema	1-Advanced Disease (DLCO < 40%)		4-Very Severe COPD
LT084406RU	4.0413	257931	Lung-RU	2-Female	68	1-None	4-Evenly distributed	2-No	2-Ever (>100)	2-Upper lobe predominant		2-No	3-30-50%	1-Yes	2-No	2-No	1-Yes	2-COPD/Emphysema	2-Limited Disease (DLCO >= 40%)	2-Moderate COPD	2-Moderate COPD
LT151920RL	4.0638	202014	Lung-RL	1-Male	72	4-Evenly distributed	1-None	2-No	2-Ever (>100)	1-None	1-Yes	1-Yes	2-50-80%	2-No	2-No	2-No	1-Yes	2-COPD/Emphysema	2-Limited Disease (DLCO >= 40%)	1-Mild COPD	1-Mild COPD
LT172093RL	4.0686	278841	Lung-RL	1-Male	52	1-None	1-None	2-No	2-Ever (>100)	1-None	1-Yes	1-Yes	3-30-50%	1-Yes	3-Unknown	1-Yes	1-Yes	2-COPD/Emphysema	2-Limited Disease (DLCO >= 40%)	2-Moderate COPD	2-Moderate COPD
LT083950RU	4.1039	130948	Lung-RU	2-Female	67	4-Evenly distributed	1-None	2-No	2-Ever (>100)	1-None		2-No	4-<30%	1-Yes	3-Unknown	3-Unknown	1-Yes	2-COPD/Emphysema	1-Advanced Disease (DLCO < 40%)	4-Very Severe COPD	4-Very Severe COPD
LT083706RL	4.1387	118011	Lung-RL	1-Male	62	1-None	2-Peripheral/Subpleural	2-No	2-Ever (>100)	3-Lower lobe predominant		2-No	1->=80%	2-No	2-No	2-No	1-Yes	2-COPD/Emphysema	2-Limited Disease (DLCO >= 40%)		0-At Risk
LT140471RU	4.144	64660	Lung-RU	1-Male	54	1-None	1-None	2-No	2-Ever (>100)	1-None		2-No	1->=80%	1-Yes	2-No	1-Yes	1-Yes	2-COPD/Emphysema	2-Limited Disease (DLCO >= 40%)	1-Mild COPD	1-Mild COPD
LT060717LU	4.1588	190459	Lung-LU	2-Female	67	3-Central/Axial	1-None	2-No	2-Ever (>100)	1-None		2-No	4-<30%	1-Yes	1-Yes	1-Yes	1-Yes	2-COPD/Emphysema	1-Advanced Disease (DLCO < 40%)	4-Very Severe COPD	4-Very Severe COPD
LT038075LL	4.2174	29151	Lung-LL	2-Female	53	1-None	1-None	2-No	2-Ever (>100)	1-None		2-No	1->=80%	2-No	2-No	2-No	1-Yes	2-COPD/Emphysema	2-Limited Disease (DLCO >= 40%)	0-At Risk	0-At Risk
LT020426LU	4.2308	28910	Lung-LU	1-Male	62	1-None	4-Evenly distributed	2-No	2-Ever (>100)	2-Upper lobe predominant		2-No	3-30-50%	2-No	2-No	2-No	1-Yes	2-COPD/Emphysema	2-Limited Disease (DLCO >= 40%)	2-Moderate COPD	2-Moderate COPD
LT223106RU	4.431	191900	Lung-RU	2-Female	48	4-Evenly distributed	1-None	2-No	2-Ever (>100)	1-None	1-Yes	1-Yes	4-<30%	1-Yes	2-No	2-No	1-Yes	2-COPD/Emphysema	1-Advanced Disease (DLCO < 40%)	4-Very Severe COPD	4-Very Severe COPD
LT131432RU	4.4516	38061	Lung-RU	1-Male	68	3-Central/Axial	1-None	2-No	2-Ever (>100)	1-None		2-No	2-50-80%	2-No	2-No	2-No	1-Yes	2-COPD/Emphysema	2-Limited Disease (DLCO >= 40%)	2-Moderate COPD	2-Moderate COPD
LT176562LL	4.7209	24618	Lung-LL	1-Male	73	4-Evenly distributed	1-None	2-No	2-Ever (>100)	1-None		2-No	1->=80%	2-No	2-No	2-No	1-Yes	2-COPD/Emphysema	2-Limited Disease (DLCO >= 40%)		1-Mild COPD
LT249917LL	4.8645	141277	Lung-LL	1-Male	67	3-Central/Axial	1-None	2-No	2-Ever (>100)	1-None		2-No	2-50-80%	2-No	2-No	2-No	1-Yes	2-COPD/Emphysema	2-Limited Disease (DLCO >= 40%)		2-Moderate COPD
LT261141RU	5.0424	43860	Lung-RU	1-Male	65	4-Evenly distributed	1-None	2-No	2-Ever (>100)	1-None		2-No	3-30-50%	2-No	2-No	2-No	1-Yes	2-COPD/Emphysema	2-Limited Disease (DLCO >= 40%)	2-Moderate COPD	2-Moderate COPD
LT113077LL	5.1204	254267	Lung-LL	1-Male	66	1-None	2-Peripheral/Subpleural	2-No	2-Ever (>100)	2-Upper lobe predominant	1-Yes	1-Yes	2-50-80%	1-Yes	1-Yes	1-Yes	1-Yes	2-COPD/Emphysema	2-Limited Disease (DLCO >= 40%)	2-Moderate COPD	2-Moderate COPD
LT213352LU	5.6007	41541	Lung-LU	1-Male	72	1-None	1-None	2-No	2-Ever (>100)	1-None		2-No	2-50-80%	2-No	2-No	2-No	1-Yes	2-COPD/Emphysema	2-Limited Disease (DLCO >= 40%)		2-Moderate COPD
LT080176RU	2.2727	64545	Lung-RU	1-Male	74	1-None	1-None	2-No	3-Never	1-None	1-Yes	1-Yes	2-50-80%	2-No	2-No	2-No	1-Yes	2-COPD/Emphysema	2-Limited Disease (DLCO >= 40%)	2-Moderate COPD	2-Moderate COPD
LT130350RU	2.2793	226215	Lung-RU	1-Male	51	4-Evenly distributed	1-None	2-No	3-Never	1-None		2-No	4-<30%	1-Yes	1-Yes	1-Yes	1-Yes	2-COPD/Emphysema	2-Limited Disease (DLCO >= 40%)	4-Very Severe COPD	4-Very Severe COPD
LT076617LL	2.2927	111988	Lung-LL	2-Female	60	1-None	1-None	2-No	3-Never	1-None	1-Yes	1-Yes	2-50-80%	1-Yes	2-No	2-No	1-Yes	2-COPD/Emphysema	2-Limited Disease (DLCO >= 40%)		2-Moderate COPD
LT168204LL	2.447	189588	Lung-LL	1-Male	73	1-None	2-Peripheral/Subpleural	2-No	3-Never	3-Lower lobe predominant	1-Yes	1-Yes	1->=80%	2-No	2-No	1-Yes	1-Yes	2-COPD/Emphysema	2-Limited Disease (DLCO >= 40%)	0-At Risk	0-At Risk
LT138418LU	2.5162	13471	Lung-LU	1-Male	67	1-None	1-None	2-No	3-Never	1-None		2-No	2-50-80%	2-No	2-No	2-No	1-Yes	2-COPD/Emphysema	2-Limited Disease (DLCO >= 40%)	2-Moderate COPD	2-Moderate COPD
LT009099RL	3.0234	58266	Lung-RL	1-Male	56	1-None	2-Peripheral/Subpleural	2-No	3-Never	3-Lower lobe predominant	1-Yes	1-Yes	1->=80%	2-No	2-No	2-No	1-Yes	2-COPD/Emphysema	2-Limited Disease (DLCO >= 40%)	0-At Risk	0-At Risk
LT257433RU	3.1903	155724	Lung-RU	1-Male	64	1-None	4-Evenly distributed	2-No	3-Never	2-Upper lobe predominant	2-No	1-Yes	1->=80%	2-No	2-No	2-No	2-No	2-COPD/Emphysema	2-Limited Disease (DLCO >= 40%)		0-At Risk
LT160089RU	3.6306	250644	Lung-RU	2-Female	72	1-None	1-None	2-No	3-Never	1-None		2-No	1->=80%	1-Yes	1-Yes	1-Yes	1-Yes	2-COPD/Emphysema	2-Limited Disease (DLCO >= 40%)	1-Mild COPD	1-Mild COPD
LT298520RU	3.7415	227078	Lung-RU	2-Female	69	4-Evenly distributed	1-None	2-No	3-Never	1-None		2-No	1->=80%	1-Yes	2-No	2-No	1-Yes	2-COPD/Emphysema	2-Limited Disease (DLCO >= 40%)	1-Mild COPD	1-Mild COPD
LT242119LU	4.7957	255890	Lung-LU	2-Female	58	1-None	4-Evenly distributed	2-No	3-Never	4-Diffuse		2-No	1->=80%	2-No	2-No	2-No	1-Yes	2-COPD/Emphysema	2-Limited Disease (DLCO >= 40%)	0-At Risk	0-At Risk
LT238531RU	2.3436	298831	Lung-RU	2-Female	55	2-Peripheral/Subpleural	1-None	1-Yes	1-Current	1-None	1-Yes	1-Yes	2-50-80%	1-Yes	2-No	2-No	2-No	2-COPD/Emphysema	2-Limited Disease (DLCO >= 40%)	2-Moderate COPD	2-Moderate COPD
LT204017RL	2.8599	35516	Lung-RL	2-Female	62	4-Evenly distributed	1-None	1-Yes	1-Current	1-None	1-Yes	1-Yes	3-30-50%	2-No	2-No	1-Yes	1-Yes	2-COPD/Emphysema	2-Limited Disease (DLCO >= 40%)	3-Severe COPD	3-Severe COPD
LT163771RU	3.6772	198775	Lung-RU	2-Female	65	1-None	1-None	1-Yes	1-Current	1-None	1-Yes	1-Yes	4-<30%	2-No	2-No	2-No	2-No	2-COPD/Emphysema	1-Advanced Disease (DLCO < 40%)	3-Severe COPD	3-Severe COPD
LT238765RL	2.2027	70839	Lung-RL	2-Female	61	4-Evenly distributed	1-None	1-Yes	2-Ever (>100)	1-None		2-No	3-30-50%	2-No	1-Yes	1-Yes	1-Yes	2-COPD/Emphysema	2-Limited Disease (DLCO >= 40%)	2-Moderate COPD	2-Moderate COPD
LT076181LI	2.2669	162627	Lung-LI	1-Male	48	1-None	1-None	1-Yes	2-Ever (>100)	1-None	1-Yes	1-Yes		2-No	2-No	2-No	1-Yes	2-COPD/Emphysema	2-Limited Disease (DLCO >= 40%)	2-Moderate COPD	2-Moderate COPD
LT184901RL	2.3342	130111	Lung-RL	1-Male	28	4-Evenly distributed	1-None	1-Yes	2-Ever (>100)	1-None	1-Yes	1-Yes	4-<30%	1-Yes	2-No	2-No	2-No	2-COPD/Emphysema	2-Limited Disease (DLCO >= 40%)	4-Very Severe COPD	4-Very Severe COPD
LT176510LU	2.4034	219327	Lung-LU	1-Male	80	3-Central/Axial	1-None	1-Yes	2-Ever (>100)	1-None		2-No	2-50-80%	2-No	2-No	2-No	1-Yes	2-COPD/Emphysema	2-Limited Disease (DLCO >= 40%)		2-Moderate COPD
LT210463LU	2.4912	273561	Lung-LU	2-Female	84	3-Central/Axial	1-None	1-Yes	2-Ever (>100)	1-None	1-Yes	1-Yes	2-50-80%	2-No	2-No	2-No	1-Yes	2-COPD/Emphysema	1-Advanced Disease (DLCO < 40%)	2-Moderate COPD	2-Moderate COPD
LT121841RU	2.7372	134154	Lung-RU	1-Male	63	3-Central/Axial	1-None	1-Yes	2-Ever (>100)	1-None		2-No	2-50-80%	2-No	2-No	1-Yes	1-Yes	2-COPD/Emphysema	2-Limited Disease (DLCO >= 40%)	1-Mild COPD	1-Mild COPD
LT057972LU	3.6906	25303	Lung-LU	2-Female	66	4-Evenly distributed	1-None	1-Yes	2-Ever (>100)	1-None		2-No	2-50-80%	2-No	2-No	2-No	1-Yes	2-COPD/Emphysema	1-Advanced Disease (DLCO < 40%)		2-Moderate COPD
LT265199LU	3.8399	286792	Lung-LU	1-Male	75	3-Central/Axial	1-None	1-Yes	2-Ever (>100)	1-None	2-No	2-No	3-30-50%	2-No	2-No	1-Yes	1-Yes	2-COPD/Emphysema	2-Limited Disease (DLCO >= 40%)	2-Moderate COPD	2-Moderate COPD
LT220968RU	3.9437	156371	Lung-RU	2-Female	67	3-Central/Axial	1-None	1-Yes	2-Ever (>100)	1-None		2-No	2-50-80%	2-No	2-No	2-No	2-No	2-COPD/Emphysema	2-Limited Disease (DLCO >= 40%)	2-Moderate COPD	2-Moderate COPD
LT245840RL	4.098	215250	Lung-RL	1-Male	63	2-Peripheral/Subpleural	1-None	1-Yes	2-Ever (>100)	1-None	2-No	1-Yes	2-50-80%	2-No	2-No	1-Yes	2-No	2-COPD/Emphysema	2-Limited Disease (DLCO >= 40%)	1-Mild COPD	1-Mild COPD
LT194473RU	3.4254	241806	Lung-RU	2-Female	61	1-None	1-None	1-Yes	3-Never	1-None	1-Yes	1-Yes	3-30-50%	3-Unknown	3-Unknown	2-No	1-Yes	2-COPD/Emphysema	2-Limited Disease (DLCO >= 40%)		3-Severe COPD
LT109231RU	3.5233	284732	Lung-RU	1-Male	78	1-None	1-None	1-Yes	3-Never	1-None		2-No	2-50-80%	2-No	1-Yes	1-Yes	2-No	2-COPD/Emphysema	2-Limited Disease (DLCO >= 40%)	2-Moderate COPD	2-Moderate COPD
LT193936RU	3.1396	151351	Lung-RU	1-Male	67	3-Central/Axial	1-None			1-None			3-30-50%					2-COPD/Emphysema	2-Limited Disease (DLCO >= 40%)	2-Moderate COPD	2-Moderate COPD
LT096554LU	3.9663	121086	Lung-LU	2-Female	57	3-Central/Axial	1-None			1-None			2-50-80%					2-COPD/Emphysema		1-Mild COPD	1-Mild COPD
LT026458RL	4.0655	45805	Lung-RL	1-Male	73	3-Central/Axial	1-None			1-None			2-50-80%					2-COPD/Emphysema	2-Limited Disease (DLCO >= 40%)	2-Moderate COPD	2-Moderate COPD
LT028264RL	2.0206	56699	Lung-RL	2-Female	63	1-None	1-None	2-No	1-Current	1-None	1-Yes	1-Yes	1->=80%	1-Yes	2-No	2-No	1-Yes	3-Control	2-Limited Disease (DLCO >= 40%)	0-At Risk	0-At Risk
LT221983RM	5.3262	271411	Lung-RM	2-Female	47	4-Evenly distributed	1-None	2-No	1-Current	1-None	1-Yes	1-Yes	1->=80%	2-No	2-No	2-No	1-Yes	3-Control	2-Limited Disease (DLCO >= 40%)	0-At Risk	0-At Risk
LT075094LU	1.8647	189167	Lung-LU	2-Female	67	1-None	1-None	2-No	2-Ever (>100)	1-None	1-Yes	2-No	1->=80%	2-No	2-No	2-No	1-Yes	3-Control	2-Limited Disease (DLCO >= 40%)	0-At Risk	0-At Risk
LT121655RL	2.0936	141535	Lung-RL	2-Female	82	1-None	1-None	2-No	2-Ever (>100)	1-None		2-No	1->=80%	2-No	2-No	2-No	1-Yes	3-Control	2-Limited Disease (DLCO >= 40%)		0-At Risk
LT246349LU	2.1449	216481	Lung-LU	2-Female	77			2-No	2-Ever (>100)			2-No	1->=80%	2-No	2-No	2-No	1-Yes	3-Control	2-Limited Disease (DLCO >= 40%)	0-At Risk	0-At Risk
LT156171LL	2.1508	229946	Lung-LL	1-Male	75	1-None	1-None	2-No	2-Ever (>100)	1-None	1-Yes	1-Yes	1->=80%	2-No	2-No	2-No	1-Yes	3-Control	2-Limited Disease (DLCO >= 40%)	0-At Risk	0-At Risk
LT197821RL	2.2338	120113	Lung-RL	1-Male	67	2-Peripheral/Subpleural	1-None	2-No	2-Ever (>100)	1-None		2-No	1->=80%	2-No	2-No	2-No	1-Yes	3-Control	2-Limited Disease (DLCO >= 40%)	0-At Risk	0-At Risk
LT290677RU	2.2459	294835	Lung-RU	1-Male	64	2-Peripheral/Subpleural	1-None	2-No	2-Ever (>100)	1-None			1->=80%				1-Yes	3-Control	2-Limited Disease (DLCO >= 40%)	0-At Risk	0-At Risk
LT078347LL	2.3516	114456	Lung-LL	2-Female	45	1-None	1-None	2-No	2-Ever (>100)	1-None		2-No	2-50-80%	2-No	2-No	2-No	1-Yes	3-Control	2-Limited Disease (DLCO >= 40%)	0-At Risk	0-At Risk
LT142159RU	2.4481	279278	Lung-RU	2-Female	44	2-Peripheral/Subpleural	1-None	2-No	2-Ever (>100)	1-None	1-Yes	1-Yes	1->=80%	2-No	1-Yes	1-Yes	1-Yes	3-Control	2-Limited Disease (DLCO >= 40%)	0-At Risk	0-At Risk
LT200251RU	2.4501	269907	Lung-RU	1-Male	78	2-Peripheral/Subpleural	1-None	2-No	2-Ever (>100)	1-None		2-No	1->=80%	3-Unknown	3-Unknown	1-Yes	1-Yes	3-Control			0-At Risk
LT073436LU	2.4835	120018	Lung-LU	1-Male	59	1-None	1-None	2-No	2-Ever (>100)	1-None	1-Yes	1-Yes	1->=80%	3-Unknown	3-Unknown	1-Yes	1-Yes	3-Control	2-Limited Disease (DLCO >= 40%)		0-At Risk
LT097622RU	2.5353	154001	Lung-RU	1-Male	65	3-Central/Axial	1-None	2-No	2-Ever (>100)	1-None		2-No	1->=80%	2-No	2-No	2-No	1-Yes	3-Control	2-Limited Disease (DLCO >= 40%)	0-At Risk	0-At Risk
LT047679RL	2.5652	254381	Lung-RL	2-Female	72	4-Evenly distributed	2-Peripheral/Subpleural	2-No	2-Ever (>100)	3-Lower lobe predominant		2-No	1->=80%	2-No	2-No	2-No	1-Yes	3-Control			0-At Risk
LT058471RU	2.577	52746	Lung-RU	1-Male	68	1-None	1-None	2-No	2-Ever (>100)	1-None		2-No	1->=80%	2-No	1-Yes	2-No	1-Yes	3-Control	2-Limited Disease (DLCO >= 40%)	0-At Risk	0-At Risk
LT241811LL	2.5778	239250	Lung-LL	2-Female	73	1-None	1-None	2-No	2-Ever (>100)	1-None		2-No	1->=80%	2-No	2-No	2-No	1-Yes	3-Control	2-Limited Disease (DLCO >= 40%)	0-At Risk	0-At Risk
LT218627LL	2.6132	120075	Lung-LL	1-Male	80	2-Peripheral/Subpleural	1-None	2-No	2-Ever (>100)	1-None		2-No	1->=80%	2-No	2-No	2-No	1-Yes	3-Control	2-Limited Disease (DLCO >= 40%)	0-At Risk	0-At Risk
LT120371LL	2.6494	138312	Lung-LL	1-Male	60	1-None	1-None	2-No	2-Ever (>100)	1-None	1-Yes	1-Yes	1->=80%	2-No	1-Yes	1-Yes	1-Yes	3-Control	2-Limited Disease (DLCO >= 40%)		0-At Risk
LT198741LU	2.7443	113737	Lung-LU	2-Female	55	2-Peripheral/Subpleural	2-Peripheral/Subpleural	2-No	2-Ever (>100)	2-Upper lobe predominant		2-No	1->=80%	1-Yes	2-No	2-No	1-Yes	3-Control	2-Limited Disease (DLCO >= 40%)	0-At Risk	0-At Risk
LT058156LU	2.7485	120883	Lung-LU	2-Female	65	2-Peripheral/Subpleural	1-None	2-No	2-Ever (>100)	1-None		2-No	1->=80%	2-No	2-No	2-No	1-Yes	3-Control	2-Limited Disease (DLCO >= 40%)	0-At Risk	0-At Risk
LT173597LL	2.8425	112559	Lung-LL	1-Male	75	3-Central/Axial	2-Peripheral/Subpleural	2-No	2-Ever (>100)	4-Diffuse	1-Yes	2-No	1->=80%	1-Yes	2-No	2-No	1-Yes	3-Control	2-Limited Disease (DLCO >= 40%)	0-At Risk	0-At Risk
LT172184LU	2.8468	260221	Lung-LU	1-Male	73	4-Evenly distributed	1-None	2-No	2-Ever (>100)	1-None		2-No	1->=80%	2-No	2-No	2-No	1-Yes	3-Control	2-Limited Disease (DLCO >= 40%)	0-At Risk	0-At Risk
LT141870LU	2.8786	11592	Lung-LU	1-Male	64	1-None	4-Evenly distributed	2-No	2-Ever (>100)	2-Upper lobe predominant		2-No	2-50-80%	2-No	2-No	2-No	1-Yes	3-Control	2-Limited Disease (DLCO >= 40%)	0-At Risk	0-At Risk
LT148286LL	2.8983	176782	Lung-LL	1-Male	74	4-Evenly distributed	1-None	2-No	2-Ever (>100)	1-None		2-No	1->=80%	2-No	2-No	2-No	1-Yes	3-Control	2-Limited Disease (DLCO >= 40%)	0-At Risk	0-At Risk
LT286300LU	2.9622	271296	Lung-LU	1-Male	45	1-None	1-None	2-No	2-Ever (>100)	1-None		2-No	1->=80%	2-No	2-No	2-No	2-No	3-Control	2-Limited Disease (DLCO >= 40%)	0-At Risk	0-At Risk
LT256221LL	3.0292	119826	Lung-LL	1-Male	67	3-Central/Axial	1-None	2-No	2-Ever (>100)	1-None		2-No	1->=80%	2-No	2-No	2-No	1-Yes	3-Control	2-Limited Disease (DLCO >= 40%)	0-At Risk	0-At Risk
LT017811RM	3.0341	271406	Lung-RM	1-Male	73	4-Evenly distributed	1-None	2-No	2-Ever (>100)	1-None		2-No	1->=80%	3-Unknown	3-Unknown	3-Unknown	1-Yes	3-Control	2-Limited Disease (DLCO >= 40%)	0-At Risk	0-At Risk
LT022271LU	3.0514	278339	Lung-LU	2-Female	75	3-Central/Axial	1-None	2-No	2-Ever (>100)	1-None		2-No	1->=80%	1-Yes	2-No	2-No	1-Yes	3-Control	2-Limited Disease (DLCO >= 40%)		0-At Risk
LT290165RU	3.058	141956	Lung-RU	1-Male	67	1-None	1-None	2-No	2-Ever (>100)	1-None		2-No	1->=80%	2-No	2-No	2-No	1-Yes	3-Control	2-Limited Disease (DLCO >= 40%)	0-At Risk	0-At Risk
LT256920RU	3.0957	258679	Lung-RU	2-Female	68	1-None	1-None	2-No	2-Ever (>100)	1-None		2-No	1->=80%	2-No	2-No	2-No	1-Yes	3-Control	2-Limited Disease (DLCO >= 40%)	0-At Risk	0-At Risk
LT113211RL	3.11	27856	Lung-RL	2-Female	46	1-None	1-None	2-No	2-Ever (>100)	1-None		2-No	1->=80%	2-No	1-Yes	1-Yes	1-Yes	3-Control	2-Limited Disease (DLCO >= 40%)		0-At Risk
LT058319LU	3.1676	289390	Lung-LU	1-Male	71	3-Central/Axial	1-None	2-No	2-Ever (>100)	1-None	2-No	1-Yes	1->=80%	2-No	2-No	2-No	1-Yes	3-Control	2-Limited Disease (DLCO >= 40%)		0-At Risk
LT247728RL	3.1888	56809	Lung-RL	2-Female	65	1-None	1-None	2-No	2-Ever (>100)	1-None	2-No	2-No	1->=80%	1-Yes	2-No	2-No	1-Yes	3-Control	2-Limited Disease (DLCO >= 40%)	0-At Risk	0-At Risk
LT280646RU	3.2054	9892	Lung-RU	1-Male	87	1-None	1-None	2-No	2-Ever (>100)	1-None	1-Yes	1-Yes	1->=80%	2-No	2-No	3-Unknown	1-Yes	3-Control			0-At Risk
LT093297LU	3.2377	176448	Lung-LU	2-Female	62	3-Central/Axial	1-None	2-No	2-Ever (>100)	1-None		2-No	1->=80%	2-No	3-Unknown	1-Yes	1-Yes	3-Control	2-Limited Disease (DLCO >= 40%)	0-At Risk	0-At Risk
LT166240RM	3.272	221433	Lung-RM	1-Male	74	2-Peripheral/Subpleural	1-None	2-No	2-Ever (>100)	1-None		2-No	1->=80%	1-Yes	1-Yes	1-Yes	1-Yes	3-Control	2-Limited Disease (DLCO >= 40%)	0-At Risk	0-At Risk
LT117785RL	3.2828	212820	Lung-RL	2-Female	62	3-Central/Axial	1-None	2-No	2-Ever (>100)	1-None		2-No	1->=80%	2-No	2-No	2-No	1-Yes	3-Control	2-Limited Disease (DLCO >= 40%)	0-At Risk	0-At Risk
LT132314LI	3.2828	83467	Lung-LI	1-Male	60	1-None	1-None	2-No	2-Ever (>100)	1-None		2-No	1->=80%	2-No	2-No	2-No	1-Yes	3-Control	2-Limited Disease (DLCO >= 40%)	0-At Risk	0-At Risk
LT270821RU	3.2839	157947	Lung-RU	2-Female	60	1-None	1-None	2-No	2-Ever (>100)	1-None		2-No	1->=80%	2-No	2-No	2-No	1-Yes	3-Control	2-Limited Disease (DLCO >= 40%)	0-At Risk	0-At Risk
LT115873LU	3.3813	135882	Lung-LU	1-Male	58	1-None	1-None	2-No	2-Ever (>100)	1-None		2-No	1->=80%	2-No	1-Yes	1-Yes	1-Yes	3-Control	2-Limited Disease (DLCO >= 40%)	0-At Risk	0-At Risk
LT230453LU	3.4834	170511	Lung-LU	1-Male	64	2-Peripheral/Subpleural	1-None	2-No	2-Ever (>100)	1-None		2-No	1->=80%	2-No	2-No	2-No	1-Yes	3-Control			0-At Risk
LT246774RM	3.49	65958	Lung-RM	2-Female	70	1-None	1-None	2-No	2-Ever (>100)	1-None			1->=80%				3-Don't Know	3-Control	2-Limited Disease (DLCO >= 40%)	0-At Risk	0-At Risk
LT132955RU	3.5199	153444	Lung-RU	1-Male	63	1-None	1-None	2-No	2-Ever (>100)	1-None	1-Yes	1-Yes	1->=80%	2-No	2-No	2-No	2-No	3-Control	2-Limited Disease (DLCO >= 40%)		0-At Risk
LT009615LU	3.5236	49801	Lung-LU	2-Female	49	1-None	1-None	2-No	2-Ever (>100)	1-None		2-No	1->=80%	2-No	2-No	1-Yes	1-Yes	3-Control	2-Limited Disease (DLCO >= 40%)	0-At Risk	0-At Risk
LT177521RU	3.536	262735	Lung-RU	1-Male	60	4-Evenly distributed	1-None	2-No	2-Ever (>100)	1-None		2-No	1->=80%	2-No	2-No	2-No	1-Yes	3-Control	2-Limited Disease (DLCO >= 40%)		0-At Risk
LT280560LU	3.5998	289404	Lung-LU	1-Male	86	3-Central/Axial	2-Peripheral/Subpleural	2-No	2-Ever (>100)	4-Diffuse		2-No	1->=80%	2-No	2-No	2-No	1-Yes	3-Control	2-Limited Disease (DLCO >= 40%)	0-At Risk	0-At Risk
LT052751LL	3.6733	190535	Lung-LL	2-Female	82	1-None	1-None	2-No	2-Ever (>100)	1-None		2-No	1->=80%	2-No	2-No	2-No	2-No	3-Control			0-At Risk
LT178986RU	3.7007	87534	Lung-RU	2-Female	71	1-None	1-None	2-No	2-Ever (>100)	1-None		2-No	1->=80%	2-No	2-No	2-No	1-Yes	3-Control			0-At Risk
LT001796RU	3.7008	212671	Lung-RU	1-Male	48	1-None	1-None	2-No	2-Ever (>100)	1-None	1-Yes	1-Yes	1->=80%	2-No	2-No	2-No	1-Yes	3-Control	2-Limited Disease (DLCO >= 40%)	0-At Risk	0-At Risk
LT003990RU	3.7228	202822	Lung-RU	1-Male	59	1-None	1-None	2-No	2-Ever (>100)	1-None	2-No	2-No	2-50-80%	2-No	2-No	2-No	1-Yes	3-Control	2-Limited Disease (DLCO >= 40%)	0-At Risk	0-At Risk
LT115840LL	3.7731	156056	Lung-LL	2-Female	63	1-None	1-None	2-No	2-Ever (>100)	1-None		2-No	1->=80%	1-Yes	2-No	1-Yes	1-Yes	3-Control	2-Limited Disease (DLCO >= 40%)	0-At Risk	0-At Risk
LT081282RM	3.8888	122116	Lung-RM	2-Female	71	2-Peripheral/Subpleural	1-None	2-No	2-Ever (>100)	1-None	1-Yes	1-Yes	1->=80%	2-No	2-No	2-No	1-Yes	3-Control	2-Limited Disease (DLCO >= 40%)	0-At Risk	0-At Risk
LT023631RU	3.9057	298295	Lung-RU	2-Female	49	1-None	1-None	2-No	2-Ever (>100)	1-None	1-Yes	1-Yes	1->=80%	2-No	2-No	2-No	1-Yes	3-Control	2-Limited Disease (DLCO >= 40%)		0-At Risk
LT061842RL	4.121	159280	Lung-RL	2-Female	73	1-None	1-None	2-No	2-Ever (>100)	1-None	2-No	1-Yes	1->=80%	2-No	2-No	2-No	1-Yes	3-Control	2-Limited Disease (DLCO >= 40%)		0-At Risk
LT044225RL	4.1811	52507	Lung-RL	1-Male	60	1-None	1-None	2-No	2-Ever (>100)	1-None			1->=80%				3-Don't Know	3-Control	2-Limited Disease (DLCO >= 40%)	0-At Risk	0-At Risk
LT282562RM	4.2781	364	Lung-RM	1-Male	71	3-Central/Axial	1-None	2-No	2-Ever (>100)	1-None		2-No	1->=80%	2-No	2-No	2-No	1-Yes	3-Control	2-Limited Disease (DLCO >= 40%)		0-At Risk
LT232107RU	4.2959	184275	Lung-RU	1-Male	66	2-Peripheral/Subpleural	1-None	2-No	2-Ever (>100)	1-None		2-No	1->=80%	1-Yes	2-No	2-No	1-Yes	3-Control	2-Limited Disease (DLCO >= 40%)	0-At Risk	0-At Risk
LT188012RL	2.396	130197	Lung-RL	2-Female	57	1-None	1-None	2-No	3-Never	1-None		2-No	1->=80%	1-Yes	2-No	2-No	1-Yes	3-Control	2-Limited Disease (DLCO >= 40%)	0-At Risk	0-At Risk
LT141224LL	2.6369	32703	Lung-LL	2-Female	79	1-None	1-None	2-No	3-Never	1-None		2-No	1->=80%	2-No	2-No	2-No	1-Yes	3-Control	2-Limited Disease (DLCO >= 40%)	0-At Risk	0-At Risk
LT190870RU	2.8745	145856	Lung-RU	2-Female	74	1-None	1-None	2-No	3-Never	1-None		2-No	1->=80%	2-No	2-No	2-No	2-No	3-Control	2-Limited Disease (DLCO >= 40%)	0-At Risk	0-At Risk
LT119682RL	2.9325	35994	Lung-RL	1-Male	70	1-None	1-None	2-No	3-Never	1-None		2-No	1->=80%	2-No	2-No	2-No	1-Yes	3-Control	2-Limited Disease (DLCO >= 40%)	0-At Risk	0-At Risk
LT077355RU	2.9481	201367	Lung-RU	1-Male	60	1-None	1-None	2-No	3-Never	1-None		2-No	1->=80%	2-No	2-No	2-No	1-Yes	3-Control	2-Limited Disease (DLCO >= 40%)	0-At Risk	0-At Risk
LT037781RU	2.9644	123916	Lung-RU	2-Female	73	1-None	1-None	2-No	3-Never	1-None		2-No	1->=80%	2-No	2-No	2-No	1-Yes	3-Control	2-Limited Disease (DLCO >= 40%)	0-At Risk	0-At Risk
LT045399RL	2.9779	112817	Lung-RL	1-Male	69	1-None	1-None	2-No	3-Never	1-None		2-No	1->=80%	2-No	2-No	2-No	2-No	3-Control	2-Limited Disease (DLCO >= 40%)	0-At Risk	0-At Risk
LT234755LL	3.018	59650	Lung-LL	2-Female	71	1-None	1-None	2-No	3-Never	1-None		2-No	1->=80%	2-No	2-No	2-No	1-Yes	3-Control	2-Limited Disease (DLCO >= 40%)	0-At Risk	0-At Risk
LT102131RL	3.057	148640	Lung-RL	2-Female	66	1-None	1-None	2-No	3-Never	1-None		2-No	1->=80%	2-No	2-No	2-No	1-Yes	3-Control	2-Limited Disease (DLCO >= 40%)		0-At Risk
LT104535RL	3.0716	90833	Lung-RL	1-Male	72	1-None	1-None	2-No	3-Never	1-None		2-No	1->=80%	2-No	3-Unknown	2-No	1-Yes	3-Control	2-Limited Disease (DLCO >= 40%)	0-At Risk	0-At Risk
LT230745RM	3.1969	273380	Lung-RM	2-Female	53	1-None	1-None	2-No	3-Never	1-None		2-No	2-50-80%	1-Yes	2-No	2-No	1-Yes	3-Control	2-Limited Disease (DLCO >= 40%)
LT106997RU	3.2349	245562	Lung-RU	2-Female	71	1-None	1-None	2-No	3-Never	1-None		2-No	1->=80%	2-No	2-No	2-No	2-No	3-Control	2-Limited Disease (DLCO >= 40%)	0-At Risk	0-At Risk
LT077800RU	3.3759	46634	Lung-RU	2-Female	77	1-None	1-None	2-No	3-Never	1-None		2-No	1->=80%	2-No	2-No	1-Yes	1-Yes	3-Control	2-Limited Disease (DLCO >= 40%)	0-At Risk	0-At Risk
LT058983RL	3.4269	59334	Lung-RL	2-Female	56	4-Evenly distributed	1-None	2-No	3-Never	1-None		2-No	1->=80%	2-No	2-No	2-No	1-Yes	3-Control	2-Limited Disease (DLCO >= 40%)		0-At Risk
LT178307RU	3.4289	298591	Lung-RU	1-Male	57	1-None	1-None	2-No	3-Never	1-None		2-No	1->=80%	2-No	2-No	2-No	1-Yes	3-Control	2-Limited Disease (DLCO >= 40%)		0-At Risk
LT272570RL	3.5258	262659	Lung-RL	1-Male	44	1-None	1-None	2-No	3-Never	1-None		2-No	1->=80%	2-No	2-No	2-No	2-No	3-Control	2-Limited Disease (DLCO >= 40%)	0-At Risk	0-At Risk
LT073345RU	3.6249	84736	Lung-RU	1-Male	74			2-No	3-Never			2-No	1->=80%	2-No	2-No	2-No	2-No	3-Control	2-Limited Disease (DLCO >= 40%)		0-At Risk
LT013011LU	3.7808	131375	Lung-LU	2-Female	51	1-None	1-None	2-No	3-Never	1-None		2-No	1->=80%	2-No	2-No	2-No	1-Yes	3-Control	2-Limited Disease (DLCO >= 40%)	0-At Risk	0-At Risk
LT079487LL	4.2696	7335	Lung-LL	2-Female	60	1-None	1-None	2-No	3-Never	1-None	1-Yes	1-Yes	1->=80%	2-No	2-No	2-No	1-Yes	3-Control	2-Limited Disease (DLCO >= 40%)	0-At Risk	0-At Risk
LT167208LL	4.4889	133071	Lung-LL	2-Female	80	1-None	1-None	2-No	3-Never	1-None			1->=80%				2-No	3-Control	2-Limited Disease (DLCO >= 40%)	0-At Risk	0-At Risk
LT010012LU	2.6422	266028	Lung-LU	2-Female	61	2-Peripheral/Subpleural	4-Evenly distributed	2-No		4-Diffuse			1->=80%					3-Control	2-Limited Disease (DLCO >= 40%)	0-At Risk	0-At Risk
LT195484RU	3.2663	6214	Lung-RU	2-Female	72	1-None	1-None	2-No		1-None			1->=80%					3-Control	2-Limited Disease (DLCO >= 40%)	0-At Risk	0-At Risk
LT000842RU	2.2955	79927	Lung-RU	1-Male	75	1-None	1-None	1-Yes	2-Ever (>100)	1-None	1-Yes	1-Yes	1->=80%	2-No	1-Yes	2-No	1-Yes	3-Control	2-Limited Disease (DLCO >= 40%)		0-At Risk
LT236557RL	2.4578	44335	Lung-RL	2-Female	72	1-None	1-None	1-Yes	2-Ever (>100)	1-None		2-No	1->=80%	2-No	2-No	2-No	2-No	3-Control	2-Limited Disease (DLCO >= 40%)	0-At Risk	0-At Risk
LT180102RL	2.9182	162904	Lung-RL	1-Male	72	2-Peripheral/Subpleural	2-Peripheral/Subpleural	1-Yes	2-Ever (>100)	4-Diffuse		2-No	1->=80%	2-No	2-No	2-No	1-Yes	3-Control	2-Limited Disease (DLCO >= 40%)	0-At Risk	0-At Risk
LT136731LU	2.9574	270194	Lung-LU	1-Male	58	1-None	1-None	1-Yes	2-Ever (>100)	1-None		2-No	1->=80%	2-No	2-No	2-No	1-Yes	3-Control	2-Limited Disease (DLCO >= 40%)		0-At Risk
LT191020LI	3.9671	256001	Lung-LI	2-Female	56	3-Central/Axial	1-None	1-Yes	2-Ever (>100)	1-None	1-Yes	1-Yes	1->=80%	1-Yes	1-Yes	1-Yes	1-Yes	3-Control			0-At Risk
LT055745RU	4.3156	19096	Lung-RU	1-Male	65	2-Peripheral/Subpleural	2-Peripheral/Subpleural	1-Yes	2-Ever (>100)	3-Lower lobe predominant		2-No	1->=80%	2-No	2-No	2-No	1-Yes	3-Control	2-Limited Disease (DLCO >= 40%)	0-At Risk	0-At Risk
LT095376RL	4.385	211603	Lung-RL	2-Female	49	1-None	1-None	1-Yes	2-Ever (>100)	1-None		2-No	1->=80%	2-No	2-No	1-Yes	1-Yes	3-Control	2-Limited Disease (DLCO >= 40%)	0-At Risk	0-At Risk
LT045714LU	4.4312	52708	Lung-LU	1-Male	82	1-None	1-None	1-Yes	2-Ever (>100)	1-None		2-No	1->=80%	3-Unknown	3-Unknown	3-Unknown	1-Yes	3-Control			0-At Risk
LT159753LL	2.1393	133602	Lung-LL	2-Female	42	1-None	1-None	1-Yes	3-Never	1-None		2-No	2-50-80%	2-No	2-No	2-No	2-No	3-Control	2-Limited Disease (DLCO >= 40%)	0-At Risk	0-At Risk
LT145196LU	2.3346	227011	Lung-LU	2-Female	59	1-None	1-None	1-Yes	3-Never	1-None		2-No	1->=80%	1-Yes	3-Unknown	2-No	1-Yes	3-Control	2-Limited Disease (DLCO >= 40%)		0-At Risk
LT171097RL	2.89	152342	Lung-RL	1-Male	34	1-None	1-None	1-Yes	3-Never	1-None		2-No	1->=80%	2-No	2-No	2-No	1-Yes	3-Control	2-Limited Disease (DLCO >= 40%)	0-At Risk	0-At Risk
LT139649RU	2.9465	273299	Lung-RU	2-Female	72	1-None	1-None	1-Yes	3-Never	1-None		2-No	1->=80%	2-No	2-No	2-No	1-Yes	3-Control	2-Limited Disease (DLCO >= 40%)		0-At Risk
LT220547RL	3.189	3086	Lung-RL	2-Female	45	1-None	1-None	1-Yes	3-Never	1-None		2-No	1->=80%	1-Yes	2-No	2-No	1-Yes	3-Control	2-Limited Disease (DLCO >= 40%)	0-At Risk	0-At Risk
LT160423LL	3.2612	286501	Lung-LL	2-Female	32	1-None	1-None	1-Yes	3-Never	1-None		2-No	1->=80%	1-Yes	2-No	2-No	1-Yes	3-Control	2-Limited Disease (DLCO >= 40%)	0-At Risk	0-At Risk
LT230291LL	3.7116	203412	Lung-LL	2-Female	65	1-None	1-None	1-Yes	3-Never	1-None		2-No	1->=80%	2-No	1-Yes	2-No	1-Yes	3-Control	2-Limited Disease (DLCO >= 40%)		0-At Risk
LT265662LU	3.7686	72019	Lung-LU	1-Male	68	1-None	1-None	1-Yes	3-Never	1-None		2-No	1->=80%	2-No	2-No	2-No	2-No	3-Control	2-Limited Disease (DLCO >= 40%)		0-At Risk
LT163513RL	4.2069	24991	Lung-RL	2-Female	47	1-None	1-None	1-Yes	3-Never	1-None		2-No	1->=80%	2-No	2-No	2-No	2-No	3-Control	2-Limited Disease (DLCO >= 40%)	0-At Risk	0-At Risk
LT285031LU	4.3154	228093	Lung-LU	2-Female	63	1-None	1-None	1-Yes	3-Never	1-None		2-No	1->=80%	2-No	2-No	2-No	1-Yes	3-Control	2-Limited Disease (DLCO >= 40%)		0-At Risk
LT123313RM	5.1242	108770	Lung-RM	2-Female	56	1-None	1-None	1-Yes	3-Never	1-None	2-No	1-Yes	1->=80%	2-No	2-No	2-No	2-No	3-Control	2-Limited Disease (DLCO >= 40%)		0-At Risk
LT089451RU	3.3544	236820	Lung-RU	1-Male	46	1-None	1-None	1-Yes		1-None			1->=80%					3-Control	2-Limited Disease (DLCO >= 40%)	0-At Risk	0-At Risk
LT122283RM	3.9018	277859	Lung-RM	2-Female	52	1-None	1-None		3-Never	1-None	1-Yes	1-Yes	1->=80%				2-No	3-Control	2-Limited Disease (DLCO >= 40%)	0-At Risk	0-At Risk
LT046027RL	2.163	49600	Lung-RL	1-Male	77								1->=80%					3-Control	2-Limited Disease (DLCO >= 40%)	0-At Risk	0-At Risk
LT022835RL	2.4453	3253	Lung-RL	1-Male	62	2-Peripheral/Subpleural	2-Peripheral/Subpleural			3-Lower lobe predominant			1->=80%					3-Control	2-Limited Disease (DLCO >= 40%)	0-At Risk	0-At Risk
LT122757RU	2.7439	196973	Lung-RU	2-Female	52								1->=80%					3-Control		0-At Risk	0-At Risk
LT174005RL	3.1739	263966	Lung-RL	2-Female	44	1-None	1-None			1-None			1->=80%					3-Control	2-Limited Disease (DLCO >= 40%)	0-At Risk	0-At Risk
LT026501RL	3.2371	33920	Lung-RL	2-Female	65	1-None	1-None			1-None			1->=80%					3-Control		0-At Risk	0-At Risk
LT156481LL	3.4164	11631	Lung-LL	2-Female	60	3-Central/Axial	1-None			1-None			1->=80%					3-Control	2-Limited Disease (DLCO >= 40%)	0-At Risk	0-At Risk
LT181242RM	3.4943	155064	Lung-RM	1-Male	53								2-50-80%					3-Control	2-Limited Disease (DLCO >= 40%)	0-At Risk	0-At Risk
LT171169LU	3.6941	211398	Lung-LU	2-Female	64	4-Evenly distributed	1-None			1-None			1->=80%					3-Control		0-At Risk	0-At Risk
